# Supplementary material for: Genome-wide transcriptomic analysis of a desert willow, Salix psammophila, reveals the function of hub genes SpMDP1 and SpWRKY33 in drought tolerance
Source: BMC Plant Biol. 2019 Aug 15;19:356. doi: 10.1186/s12870-019-1900-1 (PMC6694639; doi:10.1186/s12870-019-1900-1)
Supplement: Supplementary file 1 — Output statistics of RNA-Sequencing. (XLSX 11 kb) [file 12870_2019_1900_MOESM1_ESM.xlsx]

## Sheet: Sheet1
Summary of RNA-Sequencing
Samples	Raw reads	Clean reads	Clean bases	GC Content (%)	≥Q30 (%)	Total mapped (%)	Uniquely mapped (%)	Multiple mapped (%)
0h_rep1	46982888	43636992	5497248982	44.55	91.66	83.33	72.54	10.79
0h_rep2	38664924	36137080	4552429797	44.38	92.49	83.6	73.59	10.01
6h_rep1	39528704	37007716	4661878268	43.99	92.52	83.18	73.12	10.06
6h_rep2	37342468	34767222	4379412275	44.14	92.26	83.31	72.84	10.47
24h_rep1	36651910	34319574	4323421085	43.95	92.4	83.92	73.65	10.27
24h_rep2	39771994	37264028	4694151115	44.12	92.62	83.97	73.67	10.2
96h_rep1	36826184	34394158	4332765947	44.22	92.51	83.34	72.88	10.46
96h_rep2	42526766	39585336	4986685715	44.45	92.23	83.35	72.63	10.71
