# Supplementary material for: Genome-wide transcriptomic analysis of a desert willow, Salix psammophila, reveals the function of hub genes SpMDP1 and SpWRKY33 in drought tolerance
Source: BMC Plant Biol. 2019 Aug 15;19:356. doi: 10.1186/s12870-019-1900-1 (PMC6694639; doi:10.1186/s12870-019-1900-1)
Supplement: Supplementary file 3 — GO enrichment analysis of all DEGs. (XLSX 82 kb) [file 12870_2019_1900_MOESM3_ESM.xlsx]

## Sheet: Sheet1
GO enrichment analysis of all DEGs
			-Log10P															Enrichment score															FDR
			All.DEG					up.DEG					down.DEG					All.DEG					up.DEG					down.DEG					All.DEG					up.DEG					down.DEG
			6h/0h	24h/0h	96h/0h	24h/6h	96h/24h	6h/0h	24h/0h	96h/0h	24h/6h	96h/24h	6h/0h	24h/0h	96h/0h	24h/6h	96h/24h	6h/0h	24h/0h	96h/0h	24h/6h	96h/24h	6h/0h	24h/0h	96h/0h	24h/6h	96h/24h	6h/0h	24h/0h	96h/0h	24h/6h	96h/24h	6h/0h	24h/0h	96h/0h	24h/6h	96h/24h	6h/0h	24h/0h	96h/0h	24h/6h	96h/24h	6h/0h	24h/0h	96h/0h	24h/6h	96h/24h
GO_acc	term_type	Term	log10P_All.DEG_c1_6h/0h	log10P_All.DEG_c2_24h/0h	log10P_All.DEG_c3_96h/0h	log10P_All.DEG_c4_24h/6h	log10P_All.DEG_c6_96h/24h	log10P_up.DEG_c1_6h/0h	log10P_up.DEG_c2_24h/0h	log10P_up.DEG_c3_96h/0h	log10P_up.DEG_c4_24h/6h	log10P_up.DEG_c6_96h/24h	log10P_down.DEG_c1_6h/0h	log10P_down.DEG_c2_24h/0h	log10P_down.DEG_c3_96h/0h	log10P_down.DEG_c4_24h/6h	log10P_down.DEG_c6_96h/24h	Enrichment_All.DEG_c1_6h/0h	Enrichment_All.DEG_c2_24h/0h	Enrichment_All.DEG_c3_96h/0h	Enrichment_All.DEG_c4_24h/6h	Enrichment_All.DEG_c6_96h/24h	Enrichment_up.DEG_c1_6h/0h	Enrichment_up.DEG_c2_24h/0h	Enrichment_up.DEG_c3_96h/0h	Enrichment_up.DEG_c4_24h/6h	Enrichment_up.DEG_c6_96h/24h	Enrichment_down.DEG_c1_6h/0h	Enrichment_down.DEG_c2_24h/0h	Enrichment_down.DEG_c3_96h/0h	Enrichment_down.DEG_c4_24h/6h	Enrichment_down.DEG_c6_96h/24h	FDR_All.DEG_c1_6h/0h	FDR_All.DEG_c2_24h/0h	FDR_All.DEG_c3_96h/0h	FDR_All.DEG_c4_24h/6h	FDR_All.DEG_c6_96h/24h	FDR_up.DEG_c1_6h/0h	FDR_up.DEG_c2_24h/0h	FDR_up.DEG_c3_96h/0h	FDR_up.DEG_c4_24h/6h	FDR_up.DEG_c6_96h/24h	FDR_down.DEG_c1_6h/0h	FDR_down.DEG_c2_24h/0h	FDR_down.DEG_c3_96h/0h	FDR_down.DEG_c4_24h/6h	FDR_down.DEG_c6_96h/24h
GO:0006026	P	aminoglycan catabolic process	_	_	_	_	_	_	_	_	_	_	_	_	_	2.3372	_	_	_	_	_	_	_	_	_	_	_	_	_	_	16.77	_	_	_	_	_	_	_	_	_	_	_	_	_	_	0.0046	_
GO:0006022	P	aminoglycan metabolic process	_	_	_	_	_	_	_	_	_	_	_	_	_	2.3372	_	_	_	_	_	_	_	_	_	_	_	_	_	_	15.7219	_	_	_	_	_	_	_	_	_	_	_	_	_	_	0.0046	_
GO:0006915	P	apoptosis	_	_	_	_	_	1.3279	_	_	_	_	_	_	_	_	_	_	_	_	_	_	1.5663	_	_	_	_	_	_	_	_	_	_	_	_	_	_	0.047	_	_	_	_	_	_	_	_	_
GO:0065007	P	biological regulation	_	_	_	_	_	2.1739	4.8539	_	_	_	_	_	_	_	4.301	_	_	_	_	_	1.2695	1.4852	_	_	_	_	_	_	_	1.8233	_	_	_	_	_	0.0067	1.4e-05	_	_	_	_	_	_	_	5e-05
GO:0009058	P	biosynthetic process	_	_	_	_	_	_	_	_	_	_	_	_	_	_	1.6778	_	_	_	_	_	_	_	_	_	_	_	_	_	_	1.4036	_	_	_	_	_	_	_	_	_	_	_	_	_	_	0.021
GO:0016051	P	carbohydrate biosynthetic process	1.585	_	_	_	_	_	_	_	_	_	2.9586	_	1.3979	_	_	2.0949	_	_	_	_	_	_	_	_	_	2.8652	_	3.1229	_	_	0.026	_	_	_	_	_	_	_	_	_	0.0011	_	0.04	_	_
GO:0005975	P	carbohydrate metabolic process	3.1938	1.9586	1.585	3.0809	4.3979	_	_	_	2.1805	6.6576	6.2366	4.9208	_	_	_	1.4568	1.4228	1.4473	1.9247	1.7794	_	_	_	2.295	2.0955	1.8296	1.811	_	_	_	0.00064	0.011	0.026	0.00083	4e-05	_	_	_	0.0066	2.2e-07	5.8e-07	1.2e-05	_	_	_
GO:0006812	P	cation transport	_	_	_	_	_	_	_	_	_	_	_	_	_	_	1.8539	_	_	_	_	_	_	_	_	_	_	_	_	_	_	2.5889	_	_	_	_	_	_	_	_	_	_	_	_	_	_	0.014
GO:0007154	P	cell communication	_	_	_	_	_	1.7696	_	_	_	_	_	_	_	_	_	_	_	_	_	_	1.8598	_	_	_	_	_	_	_	_	_	_	_	_	_	_	0.017	_	_	_	_	_	_	_	_	_
GO:0008219	P	cell death	_	_	_	_	_	2.0655	_	_	_	_	_	_	_	_	_	_	_	_	_	_	1.6545	_	_	_	_	_	_	_	_	_	_	_	_	_	_	0.0086	_	_	_	_	_	_	_	_	_
GO:0008037	P	cell recognition	_	_	1.4318	_	_	2.4685	2.0177	_	_	_	_	_	_	_	_	_	_	2.0504	_	_	2.2325	2.387	_	_	_	_	_	_	_	_	_	_	0.037	_	_	0.0034	0.0096	_	_	_	_	_	_	_	_
GO:0042545	P	cell wall modification	_	_	_	_	_	_	_	_	_	_	_	1.6383	_	_	_	_	_	_	_	_	_	_	_	_	_	_	2.8039	_	_	_	_	_	_	_	_	_	_	_	_	_	_	0.023	_	_	_
GO:0071555	P	cell wall organization	_	_	_	_	_	_	_	_	_	_	_	2.0088	1.3979	_	_	_	_	_	_	_	_	_	_	_	_	_	2.9333	3.3694	_	_	_	_	_	_	_	_	_	_	_	_	_	0.0098	0.04	_	_
GO:0071554	P	cell wall organization or biogenesis	_	_	_	_	_	_	_	_	_	_	_	2.9208	_	1.7959	_	_	_	_	_	_	_	_	_	_	_	_	2.7644	_	3.8973	_	_	_	_	_	_	_	_	_	_	_	_	0.0012	_	0.016	_
GO:0044249	P	cellular biosynthetic process	_	_	_	_	_	_	_	_	_	_	_	_	_	_	1.4559	_	_	_	_	_	_	_	_	_	_	_	_	_	_	1.3957	_	_	_	_	_	_	_	_	_	_	_	_	_	_	0.035
GO:0034637	P	cellular carbohydrate biosynthetic process	1.6383	_	_	_	_	_	_	_	_	_	2.9586	_	1.4202	_	_	2.1344	_	_	_	_	_	_	_	_	_	2.9193	_	3.1818	_	_	0.023	_	_	_	_	_	_	_	_	_	0.0011	_	0.038	_	_
GO:0044262	P	cellular carbohydrate metabolic process	_	_	_	_	_	_	_	_	_	_	2.9586	1.7696	_	_	_	_	_	_	_	_	_	_	_	_	_	1.8849	1.7535	_	_	_	_	_	_	_	_	_	_	_	_	_	0.0011	0.017	_	_	_
GO:0022607	P	cellular component assembly	_	_	_	_	_	_	_	_	_	2.1079	1.3665	1.4559	_	_	_	_	_	_	_	_	_	_	_	_	2.3831	1.8423	1.9718	_	_	_	_	_	_	_	_	_	_	_	_	0.0078	0.043	0.035	_	_	_
GO:0044085	P	cellular component biogenesis	_	_	_	_	_	_	_	_	_	2.1739	1.5686	_	_	_	_	_	_	_	_	_	_	_	_	_	2.2277	1.7879	_	_	_	_	_	_	_	_	_	_	_	_	_	0.0067	0.027	_	_	_	_
GO:0016043	P	cellular component organization	_	_	_	_	_	_	_	_	_	1.3098	_	_	_	_	_	_	_	_	_	_	_	_	_	_	1.8111	_	_	_	_	_	_	_	_	_	_	_	_	_	_	0.049	_	_	_	_	_
GO:0006073	P	cellular glucan metabolic process	_	_	2.1805	_	_	_	_	_	_	_	4.2366	3.0269	3.7959	_	_	_	_	2.9257	_	_	_	_	_	_	_	3.5179	3.3056	4.8413	_	_	_	_	0.0066	_	_	_	_	_	_	_	5.8e-05	0.00094	0.00016	_	_
GO:0034622	P	cellular macromolecular complex assembly	_	_	_	_	1.4815	_	_	_	_	2.9586	2.1308	2.8861	_	_	_	_	_	_	_	2.3109	_	_	_	_	3.0777	2.2801	2.6858	_	_	_	_	_	_	_	0.033	_	_	_	_	0.0011	0.0074	0.0013	_	_	_
GO:0034621	P	cellular macromolecular complex subunit organization	_	_	_	_	_	_	_	_	_	2.3372	1.5528	2.1938	_	_	_	_	_	_	_	_	_	_	_	_	2.7199	2.015	2.3735	_	_	_	_	_	_	_	_	_	_	_	_	0.0046	0.028	0.0064	_	_	_
GO:0033692	P	cellular polysaccharide biosynthetic process	_	_	_	_	_	_	_	_	_	_	2.4318	1.4949	1.4949	_	_	_	_	_	_	_	_	_	_	_	_	3.1828	2.916	3.9422	_	_	_	_	_	_	_	_	_	_	_	_	0.0037	0.032	0.032	_	_
GO:0044264	P	cellular polysaccharide metabolic process	_	_	1.6576	_	_	_	_	_	_	_	4.1549	3.0706	3.1938	_	_	_	_	2.5268	_	_	_	_	_	_	_	3.2632	3.1403	4.1811	_	_	_	_	0.022	_	_	_	_	_	_	_	7e-05	0.00085	0.00064	_	_
GO:0043623	P	cellular protein complex assembly	_	_	_	_	_	_	_	_	_	_	2.0044	1.6576	_	_	_	_	_	_	_	_	_	_	_	_	_	3.2573	3.3056	_	_	_	_	_	_	_	_	_	_	_	_	_	0.0099	0.022	_	_	_
GO:0030244	P	cellulose biosynthetic process	_	_	_	_	_	_	_	_	_	_	1.6576	1.5376	2.7447	_	_	_	_	_	_	_	_	_	_	_	_	3.4542	3.6515	6.4175	_	_	_	_	_	_	_	_	_	_	_	_	0.022	0.029	0.0018	_	_
GO:0030243	P	cellulose metabolic process	_	_	_	_	_	_	_	_	_	_	1.6576	1.5376	2.7447	_	_	_	_	_	_	_	_	_	_	_	_	3.4542	3.6515	6.4175	_	_	_	_	_	_	_	_	_	_	_	_	0.022	0.029	0.0018	_	_
GO:0006032	P	chitin catabolic process	_	_	_	_	_	_	_	_	_	_	_	_	_	2.3372	_	_	_	_	_	_	_	_	_	_	_	_	_	_	16.77	_	_	_	_	_	_	_	_	_	_	_	_	_	_	0.0046	_
GO:0006030	P	chitin metabolic process	_	_	_	_	_	_	_	_	_	_	_	_	_	2.3372	_	_	_	_	_	_	_	_	_	_	_	_	_	_	16.77	_	_	_	_	_	_	_	_	_	_	_	_	_	_	0.0046	_
GO:0031497	P	chromatin assembly	_	_	_	_	_	_	_	_	_	1.6198	_	_	_	_	_	_	_	_	_	_	_	_	_	_	3.1084	_	_	_	_	_	_	_	_	_	_	_	_	_	_	0.024	_	_	_	_	_
GO:0006333	P	chromatin assembly or disassembly	_	_	_	_	_	_	_	_	_	1.585	_	_	_	_	_	_	_	_	_	_	_	_	_	_	3.0727	_	_	_	_	_	_	_	_	_	_	_	_	_	_	0.026	_	_	_	_	_
GO:0016265	P	death	_	_	_	_	_	2.0655	_	_	_	_	_	_	_	_	_	_	_	_	_	_	1.6545	_	_	_	_	_	_	_	_	_	_	_	_	_	_	0.0086	_	_	_	_	_	_	_	_	_
GO:0006952	P	defense response	_	_	_	_	_	1.7696	2.1612	_	_	_	_	_	_	_	_	_	_	_	_	_	2.1148	2.5523	_	_	_	_	_	_	_	_	_	_	_	_	_	0.017	0.0069	_	_	_	_	_	_	_	_
GO:0071103	P	DNA conformation change	_	_	_	_	_	_	_	_	_	2.0458	_	_	_	_	_	_	_	_	_	_	_	_	_	_	3.1824	_	_	_	_	_	_	_	_	_	_	_	_	_	_	0.009	_	_	_	_	_
GO:0006259	P	DNA metabolic process	_	_	_	_	2.8861	_	_	_	_	5.2076	2.7212	1.5376	_	_	_	_	_	_	_	2.3792	_	_	_	_	3.1687	2.1341	1.9627	_	_	_	_	_	_	_	0.0013	_	_	_	_	6.2e-06	0.0019	0.029	_	_	_
GO:0006323	P	DNA packaging	_	_	_	_	_	_	_	_	_	1.6198	_	_	_	_	_	_	_	_	_	_	_	_	_	_	3.1084	_	_	_	_	_	_	_	_	_	_	_	_	_	_	0.024	_	_	_	_	_
GO:0006260	P	DNA replication	1.585	1.7447	_	_	7.8539	_	_	_	_	10.585	6.1249	4.9208	_	_	_	2.378	2.6601	_	_	5.877	_	_	_	_	7.827	4.6834	4.668	_	_	_	0.026	0.018	_	_	1.4e-08	_	_	_	_	2.6e-11	7.5e-07	1.2e-05	_	_	_
GO:0006261	P	DNA-dependent DNA replication	_	_	_	_	1.3468	_	_	_	_	1.9208	_	_	_	_	_	_	_	_	_	7.6031	_	_	_	_	10.1259	_	_	_	_	_	_	_	_	_	0.045	_	_	_	_	0.012	_	_	_	_	_
GO:0015893	P	drug transport	_	_	_	_	_	_	_	_	_	_	2.4815	_	_	_	_	_	_	_	_	_	_	_	_	_	_	3.0944	_	_	_	_	_	_	_	_	_	_	_	_	_	_	0.0033	_	_	_	_
GO:0051234	P	establishment of localization	_	_	2.6576	_	_	_	_	_	_	_	_	_	6.4559	_	2.5376	_	_	1.4128	_	_	_	_	_	_	_	_	_	1.9212	_	1.8029	_	_	0.0022	_	_	_	_	_	_	_	_	_	3.5e-07	_	0.0029
GO:0006091	P	generation of precursor metabolites and energy	_	_	_	_	3.0269	_	_	_	_	4.5686	1.3372	_	_	_	_	_	_	_	_	2.824	_	_	_	_	3.6164	2.0094	_	_	_	_	_	_	_	_	0.00094	_	_	_	_	2.7e-05	0.046	_	_	_	_
GO:0009250	P	glucan biosynthetic process	_	_	_	_	_	_	_	_	_	_	2.4949	1.3768	2.1135	_	_	_	_	_	_	_	_	_	_	_	_	3.6008	3.1403	5.0173	_	_	_	_	_	_	_	_	_	_	_	_	0.0032	0.042	0.0077	_	_
GO:0044042	P	glucan metabolic process	_	_	2.1805	_	_	_	_	_	_	_	4.2366	3.0269	3.7959	_	_	_	_	2.9257	_	_	_	_	_	_	_	3.5179	3.3056	4.8413	_	_	_	_	0.0066	_	_	_	_	_	_	_	5.8e-05	0.00094	0.00016	_	_
GO:0006006	P	glucose metabolic process	_	_	_	_	_	_	_	_	_	_	1.3372	_	_	_	_	_	_	_	_	_	_	_	_	_	_	2.3452	_	_	_	_	_	_	_	_	_	_	_	_	_	_	0.046	_	_	_	_
GO:0006184	P	GTP catabolic process	_	_	_	_	_	_	_	_	_	2.0506	3.1308	3.1427	_	_	_	_	_	_	_	_	_	_	_	_	5.4005	5.2511	5.7097	_	_	_	_	_	_	_	_	_	_	_	_	0.0089	0.00074	0.00072	_	_	_
GO:0046039	P	GTP metabolic process	_	_	_	_	1.6021	_	_	_	_	2.5528	2.6383	2.5528	_	_	_	_	_	_	_	4.0797	_	_	_	_	5.4334	4.2265	4.5956	_	_	_	_	_	_	_	0.025	_	_	_	_	0.0028	0.0023	0.0028	_	_	_
GO:0046700	P	heterocycle catabolic process	_	_	_	_	_	_	_	_	_	2.0315	2.4949	3.3979	_	_	_	_	_	_	_	_	_	_	_	_	4.6626	4.0299	5.1122	_	_	_	_	_	_	_	_	_	_	_	_	0.0093	0.0032	0.0004	_	_	_
GO:0051179	P	localization	_	_	2.3768	_	_	_	_	_	_	_	_	_	6.2924	_	2.4089	_	_	1.3906	_	_	_	_	_	_	_	_	_	1.891	_	1.7746	_	_	0.0042	_	_	_	_	_	_	_	_	_	5.1e-07	_	0.0039
GO:0065003	P	macromolecular complex assembly	_	_	_	_	_	_	_	_	_	2.1871	1.4685	1.5376	_	_	_	_	_	_	_	_	_	_	_	_	2.4283	1.8772	2.0092	_	_	_	_	_	_	_	_	_	_	_	_	0.0065	0.034	0.029	_	_	_
GO:0043933	P	macromolecular complex subunit organization	_	_	_	_	_	_	_	_	_	1.7696	_	_	_	_	_	_	_	_	_	_	_	_	_	_	2.218	_	_	_	_	_	_	_	_	_	_	_	_	_	_	0.017	_	_	_	_	_
GO:0043412	P	macromolecule modification	2.3468	1.5528	_	_	_	4.4202	1.585	_	_	_	_	_	_	_	_	1.237	1.2228	_	_	_	1.4113	1.3001	_	_	_	_	_	_	_	_	0.0045	0.028	_	_	_	3.8e-05	0.026	_	_	_	_	_	_	_	_
GO:0008152	P	metabolic process	_	_	_	_	1.4815	_	_	1.301	_	2.0915	_	_	_	_	_	_	_	_	_	1.0937	_	_	1.1071	_	1.1175	_	_	_	_	_	_	_	_	_	0.033	_	_	0.05	_	0.0081	_	_	_	_	_
GO:0007018	P	microtubule-based movement	_	4.6576	_	_	7.8539	_	_	_	_	10.7447	2	11.0458	_	1.4437	_	_	3.3674	_	_	5.2159	_	_	_	_	6.9466	2.6619	5.9092	_	4.3277	_	_	2.2e-05	_	_	1.4e-08	_	_	_	_	1.8e-11	0.01	9e-12	_	0.036	_
GO:0007017	P	microtubule-based process	_	5.1739	_	_	8.3565	_	_	_	_	12.0915	4	13.5086	_	_	_	_	2.9019	_	_	4.2947	_	_	_	_	5.7197	2.8435	5.0924	_	_	_	_	6.7e-06	_	_	4.4e-09	_	_	_	_	8.1e-13	0.0001	3.1e-14	_	_	_
GO:0032501	P	multicellular organismal process	_	_	_	_	_	2.6198	2.8239	_	_	_	_	_	_	_	_	_	_	_	_	_	2.2357	2.4923	_	_	_	_	_	_	_	_	_	_	_	_	_	0.0024	0.0015	_	_	_	_	_	_	_	_
GO:0006855	P	multidrug transport	_	_	_	_	_	_	_	_	_	_	2.4815	_	_	_	_	_	_	_	_	_	_	_	_	_	_	3.0944	_	_	_	_	_	_	_	_	_	_	_	_	_	_	0.0033	_	_	_	_
GO:0051704	P	multi-organism process	_	_	1.7212	_	_	2.6198	2.5229	1.4089	_	_	_	_	_	_	_	_	_	2.1324	_	_	2.2967	2.5314	2.4207	_	_	_	_	_	_	_	_	_	0.019	_	_	0.0024	0.003	0.039	_	_	_	_	_	_	_
GO:0043086	P	negative regulation of catalytic activity	1.9208	_	_	_	2.3468	_	_	_	_	3	4.9208	1.8539	_	_	_	2.6787	_	_	_	3.8389	_	_	_	_	4.7475	4.667	3.3462	_	_	_	0.012	_	_	_	0.0045	_	_	_	_	0.001	1.2e-05	0.014	_	_	_
GO:0044092	P	negative regulation of molecular function	1.9208	_	_	_	2.3468	_	_	_	_	3	4.9208	1.8539	_	_	_	2.6787	_	_	_	3.8389	_	_	_	_	4.7475	4.667	3.3462	_	_	_	0.012	_	_	_	0.0045	_	_	_	_	0.001	1.2e-05	0.014	_	_	_
GO:0006807	P	nitrogen compound metabolic process	_	_	_	_	_	_	_	_	_	_	_	_	_	_	1.6198	_	_	_	_	_	_	_	_	_	_	_	_	_	_	1.4443	_	_	_	_	_	_	_	_	_	_	_	_	_	_	0.024
GO:0055086	P	nucleobase, nucleoside and nucleotide metabolic process	_	_	_	_	2.0269	_	_	_	_	2.3372	_	1.3768	_	_	_	_	_	_	_	2.1427	_	_	_	_	2.3934	_	1.8816	_	_	_	_	_	_	_	0.0094	_	_	_	_	0.0046	_	0.042	_	_	_
GO:0006139	P	nucleobase, nucleoside, nucleotide and nucleic acid metabolic process	_	_	_	_	_	_	_	_	_	_	_	_	_	_	2.3665	_	_	_	_	_	_	_	_	_	_	_	_	_	_	1.5699	_	_	_	_	_	_	_	_	_	_	_	_	_	_	0.0043
GO:0006753	P	nucleoside phosphate metabolic process	_	_	_	_	2.1487	_	_	_	_	2.2757	1.4685	1.9208	_	_	_	_	_	_	_	2.34	_	_	_	_	2.5393	1.924	2.1966	_	_	_	_	_	_	_	0.0071	_	_	_	_	0.0053	0.034	0.012	_	_	_
GO:0009142	P	nucleoside triphosphate biosynthetic process	_	_	_	_	1.4815	_	_	_	_	_	_	_	_	_	_	_	_	_	_	2.9787	_	_	_	_	_	_	_	_	_	_	_	_	_	_	0.033	_	_	_	_	_	_	_	_	_	_
GO:0009143	P	nucleoside triphosphate catabolic process	_	1.6198	_	_	1.4815	_	_	_	_	2.3372	2.9586	3.9586	_	_	_	_	3.3856	_	_	4.0687	_	_	_	_	5.4187	4.6834	5.9412	_	_	_	_	0.024	_	_	0.033	_	_	_	_	0.0046	0.0011	0.00011	_	_	_
GO:0009141	P	nucleoside triphosphate metabolic process	_	_	_	_	3.3565	_	_	_	_	3.2676	1.699	2.1549	_	_	_	_	_	_	_	3.3454	_	_	_	_	3.6805	2.3679	2.7307	_	_	_	_	_	_	_	0.00044	_	_	_	_	0.00054	0.02	0.007	_	_	_
GO:0006334	P	nucleosome assembly	_	_	_	_	_	_	_	_	_	1.6198	_	_	_	_	_	_	_	_	_	_	_	_	_	_	3.1084	_	_	_	_	_	_	_	_	_	_	_	_	_	_	0.024	_	_	_	_	_
GO:0034728	P	nucleosome organization	_	_	_	_	_	_	_	_	_	1.6198	_	_	_	_	_	_	_	_	_	_	_	_	_	_	3.1084	_	_	_	_	_	_	_	_	_	_	_	_	_	_	0.024	_	_	_	_	_
GO:0009166	P	nucleotide catabolic process	_	1.6198	_	_	1.4815	_	_	_	_	2.3372	2.9586	3.9586	_	_	_	_	3.3856	_	_	4.0687	_	_	_	_	5.4187	4.6834	5.9412	_	_	_	_	0.024	_	_	0.033	_	_	_	_	0.0046	0.0011	0.00011	_	_	_
GO:0009117	P	nucleotide metabolic process	_	_	_	_	2.1487	_	_	_	_	2.2757	1.4685	1.9208	_	_	_	_	_	_	_	2.34	_	_	_	_	2.5393	1.924	2.1966	_	_	_	_	_	_	_	0.0071	_	_	_	_	0.0053	0.034	0.012	_	_	_
GO:0006857	P	oligopeptide transport	_	_	2.1135	_	_	_	_	_	1.7212	_	2.2218	_	1.6021	_	_	_	_	3.3187	_	_	_	_	_	6.6914	_	3.1406	_	4.1187	_	_	_	_	0.0077	_	_	_	_	_	0.019	_	0.006	_	0.025	_	_
GO:0055114	P	oxidation reduction	1.9208	2.7696	9.1249	_	2.0269	_	_	3.6383	_	2.9208	1.5229	3.9586	5.6198	_	_	1.3486	1.4819	1.9832	_	1.5159	_	_	1.8534	_	1.694	1.3796	1.701	2.1399	_	_	0.012	0.0017	7.5e-10	_	0.0094	_	_	0.00023	_	0.0012	0.03	0.00011	2.4e-06	_	_
GO:0015833	P	peptide transport	_	_	2.1135	_	_	_	_	_	1.7212	_	2.2218	_	1.6021	_	_	_	_	3.3187	_	_	_	_	_	6.6914	_	3.1406	_	4.1187	_	_	_	_	0.0077	_	_	_	_	_	0.019	_	0.006	_	0.025	_	_
GO:0006796	P	phosphate metabolic process	2.7959	1.7696	_	_	_	4.3979	_	_	_	_	_	_	_	_	_	1.2672	1.2542	_	_	_	1.4265	_	_	_	_	_	_	_	_	_	0.0016	0.017	_	_	_	4e-05	_	_	_	_	_	_	_	_	_
GO:0006793	P	phosphorus metabolic process	2.7959	1.7696	_	_	_	4.3979	_	_	_	_	_	_	_	_	_	1.2672	1.2542	_	_	_	1.4265	_	_	_	_	_	_	_	_	_	0.0016	0.017	_	_	_	4e-05	_	_	_	_	_	_	_	_	_
GO:0016310	P	phosphorylation	2.8861	2	_	_	_	4.4202	_	_	_	_	_	1.4949	_	_	_	1.2785	1.2756	_	_	_	1.4415	_	_	_	_	_	1.2826	_	_	_	0.0013	0.01	_	_	_	3.8e-05	_	_	_	_	_	0.032	_	_	_
GO:0015979	P	photosynthesis	_	_	1.7212	_	7	_	_	4.4559	_	9.7212	_	_	_	_	_	_	_	2.7489	_	4.9629	_	_	5.0277	_	6.6096	_	_	_	_	_	_	_	0.019	_	1e-07	_	_	3.5e-05	_	1.9e-10	_	_	_	_	_
GO:0009765	P	photosynthesis, light harvesting	_	_	_	_	4.6198	_	_	2.2218	_	6.0269	1.5376	_	_	_	_	_	_	_	_	9.5582	_	_	8.4726	_	12.7297	4.7153	_	_	_	_	_	_	_	_	2.4e-05	_	_	0.006	_	9.4e-07	0.029	_	_	_	_
GO:0019684	P	photosynthesis, light reaction	_	_	_	_	4.6198	_	_	1.8239	_	6.0605	_	_	_	_	_	_	_	_	_	8.3634	_	_	6.8432	_	11.1384	_	_	_	_	_	_	_	_	_	2.4e-05	_	_	0.015	_	8.7e-07	_	_	_	_	_
GO:0009875	P	pollen-pistil interaction	_	_	1.4318	_	_	2.4685	2.0177	_	_	_	_	_	_	_	_	_	_	2.0504	_	_	2.2325	2.387	_	_	_	_	_	_	_	_	_	_	0.037	_	_	0.0034	0.0096	_	_	_	_	_	_	_	_
GO:0009856	P	pollination	_	_	1.4318	_	_	2.4685	2.0177	_	_	_	_	_	_	_	_	_	_	2.0504	_	_	2.2325	2.387	_	_	_	_	_	_	_	_	_	_	0.037	_	_	0.0034	0.0096	_	_	_	_	_	_	_	_
GO:0000271	P	polysaccharide biosynthetic process	_	_	_	_	_	_	_	_	_	_	2.3872	1.4559	1.4815	_	_	_	_	_	_	_	_	_	_	_	_	3.138	2.8749	3.8867	_	_	_	_	_	_	_	_	_	_	_	_	0.0041	0.035	0.033	_	_
GO:0000272	P	polysaccharide catabolic process	_	_	_	_	_	2.1612	_	_	_	_	_	_	_	2.3372	_	_	_	_	_	_	4.7286	_	_	_	_	_	_	_	11.18	_	_	_	_	_	_	0.0069	_	_	_	_	_	_	_	0.0046	_
GO:0005976	P	polysaccharide metabolic process	1.585	1.7447	2.1427	_	_	_	_	_	_	_	3.0506	2.3372	2.2676	_	_	1.9583	2.1396	2.5176	_	_	_	_	_	_	_	2.6908	2.6169	3.3328	_	_	0.026	0.018	0.0072	_	_	_	_	_	_	_	0.00089	0.0046	0.0054	_	_
GO:0043687	P	post-translational protein modification	3.1938	2.6021	_	_	_	6.0362	2.5086	_	_	_	_	_	_	_	_	1.2954	1.3011	_	_	_	1.5177	1.3903	_	_	_	_	_	_	_	_	0.00064	0.0025	_	_	_	9.2e-07	0.0031	_	_	_	_	_	_	_	_
GO:0012501	P	programmed cell death	_	_	_	_	_	1.3279	_	_	_	_	_	_	_	_	_	_	_	_	_	_	1.5663	_	_	_	_	_	_	_	_	_	_	_	_	_	_	0.047	_	_	_	_	_	_	_	_	_
GO:0006468	P	protein amino acid phosphorylation	3.1938	2.6021	_	_	_	5.0555	1.4202	_	_	_	_	1.7696	_	_	_	1.317	1.318	_	_	_	1.4974	1.3181	_	_	_	_	1.3179	_	_	_	0.00064	0.0025	_	_	_	8.8e-06	0.038	_	_	_	_	0.017	_	_	_
GO:0032446	P	protein modification by small protein conjugation	_	_	_	_	_	2.6198	3.1805	_	_	_	_	_	_	_	_	_	_	_	_	_	3.0125	3.7396	_	_	_	_	_	_	_	_	_	_	_	_	_	0.0024	0.00066	_	_	_	_	_	_	_	_
GO:0070647	P	protein modification by small protein conjugation or removal	_	_	_	_	_	2.6198	3.1805	_	_	_	_	_	_	_	_	_	_	_	_	_	3.0125	3.7396	_	_	_	_	_	_	_	_	_	_	_	_	_	0.0024	0.00066	_	_	_	_	_	_	_	_
GO:0006464	P	protein modification process	2.3768	1.7696	_	_	_	5.0555	2	_	_	_	_	_	_	_	_	1.2431	1.247	_	_	_	1.4492	1.3349	_	_	_	_	_	_	_	_	0.0042	0.017	_	_	_	8.8e-06	0.01	_	_	_	_	_	_	_	_
GO:0051258	P	protein polymerization	_	_	_	_	_	_	_	_	_	1.3872	2.7959	2.2518	_	_	_	_	_	_	_	_	_	_	_	_	3.9603	4.1259	4.1871	_	_	_	_	_	_	_	_	_	_	_	_	0.041	0.0016	0.0056	_	_	_
GO:0016567	P	protein ubiquitination	_	_	_	_	_	2.6198	3.1938	_	_	_	_	_	_	_	_	_	_	_	_	_	3.0467	3.7821	_	_	_	_	_	_	_	_	_	_	_	_	_	0.0024	0.00064	_	_	_	_	_	_	_	_
GO:0065004	P	protein-DNA complex assembly	_	_	_	_	_	_	_	_	_	1.6198	_	_	_	_	_	_	_	_	_	_	_	_	_	_	3.1084	_	_	_	_	_	_	_	_	_	_	_	_	_	_	0.024	_	_	_	_	_
GO:0009145	P	purine nucleoside triphosphate biosynthetic process	_	_	_	_	1.4815	_	_	_	_	_	_	_	_	_	_	_	_	_	_	2.9787	_	_	_	_	_	_	_	_	_	_	_	_	_	_	0.033	_	_	_	_	_	_	_	_	_	_
GO:0009146	P	purine nucleoside triphosphate catabolic process	_	1.6198	_	_	1.4815	_	_	_	_	2.3372	2.9586	3.9586	_	_	_	_	3.3856	_	_	4.0687	_	_	_	_	5.4187	4.6834	5.9412	_	_	_	_	0.024	_	_	0.033	_	_	_	_	0.0046	0.0011	0.00011	_	_	_
GO:0009144	P	purine nucleoside triphosphate metabolic process	_	_	_	_	3.1739	_	_	_	_	3	1.585	1.9208	_	_	_	_	_	_	_	3.2856	_	_	_	_	3.5802	2.3208	2.6637	_	_	_	_	_	_	_	0.00067	_	_	_	_	0.001	0.026	0.012	_	_	_
GO:0006195	P	purine nucleotide catabolic process	_	1.6198	_	_	1.4815	_	_	_	_	2.3372	2.9586	3.9586	_	_	_	_	3.3856	_	_	4.0687	_	_	_	_	5.4187	4.6834	5.9412	_	_	_	_	0.024	_	_	0.033	_	_	_	_	0.0046	0.0011	0.00011	_	_	_
GO:0006163	P	purine nucleotide metabolic process	_	_	_	_	3.0088	_	_	_	_	2.9586	1.6021	1.7959	_	_	_	_	_	_	_	3.0293	_	_	_	_	3.3328	2.2416	2.4727	_	_	_	_	_	_	_	0.00098	_	_	_	_	0.0011	0.025	0.016	_	_	_
GO:0009206	P	purine ribonucleoside triphosphate biosynthetic process	_	_	_	_	1.4815	_	_	_	_	_	_	_	_	_	_	_	_	_	_	2.9787	_	_	_	_	_	_	_	_	_	_	_	_	_	_	0.033	_	_	_	_	_	_	_	_	_	_
GO:0009207	P	purine ribonucleoside triphosphate catabolic process	_	1.6198	_	_	1.4815	_	_	_	_	2.3372	2.9586	3.9586	_	_	_	_	3.3856	_	_	4.0687	_	_	_	_	5.4187	4.6834	5.9412	_	_	_	_	0.024	_	_	0.033	_	_	_	_	0.0046	0.0011	0.00011	_	_	_
GO:0009205	P	purine ribonucleoside triphosphate metabolic process	_	_	_	_	3.1739	_	_	_	_	3	1.585	1.9208	_	_	_	_	_	_	_	3.2856	_	_	_	_	3.5802	2.3208	2.6637	_	_	_	_	_	_	_	0.00067	_	_	_	_	0.001	0.026	0.012	_	_	_
GO:0009152	P	purine ribonucleotide biosynthetic process	_	_	_	_	1.3872	_	_	_	_	_	_	_	_	_	_	_	_	_	_	2.755	_	_	_	_	_	_	_	_	_	_	_	_	_	_	0.041	_	_	_	_	_	_	_	_	_	_
GO:0009154	P	purine ribonucleotide catabolic process	_	1.6198	_	_	1.4815	_	_	_	_	2.3372	2.9586	3.9586	_	_	_	_	3.3856	_	_	4.0687	_	_	_	_	5.4187	4.6834	5.9412	_	_	_	_	0.024	_	_	0.033	_	_	_	_	0.0046	0.0011	0.00011	_	_	_
GO:0009150	P	purine ribonucleotide metabolic process	_	_	_	_	3.0605	_	_	_	_	3	1.6778	1.8861	_	_	_	_	_	_	_	3.1026	_	_	_	_	3.4134	2.2958	2.5325	_	_	_	_	_	_	_	0.00087	_	_	_	_	0.001	0.021	0.013	_	_	_
GO:0048544	P	recognition of pollen	_	_	1.4318	_	_	2.4685	2.0177	_	_	_	_	_	_	_	_	_	_	2.0504	_	_	2.2325	2.387	_	_	_	_	_	_	_	_	_	_	0.037	_	_	0.0034	0.0096	_	_	_	_	_	_	_	_
GO:0050789	P	regulation of biological process	_	_	_	_	_	2.1805	5.284	_	_	_	_	_	_	_	4.5528	_	_	_	_	_	1.2773	1.5204	_	_	_	_	_	_	_	1.8709	_	_	_	_	_	0.0066	5.2e-06	_	_	_	_	_	_	_	2.8e-05
GO:0009889	P	regulation of biosynthetic process	_	_	_	_	_	2.585	7.1308	1.4089	_	_	_	_	_	_	5.3372	_	_	_	_	_	1.3574	1.7201	1.3962	_	_	_	_	_	_	2.1414	_	_	_	_	_	0.0026	7.4e-08	0.039	_	_	_	_	_	_	4.6e-06
GO:0050790	P	regulation of catalytic activity	_	_	_	_	_	_	_	_	_	_	1.699	_	_	_	_	_	_	_	_	_	_	_	_	_	_	2.1744	_	_	_	_	_	_	_	_	_	_	_	_	_	_	0.02	_	_	_	_
GO:0031326	P	regulation of cellular biosynthetic process	_	_	_	_	_	2.585	7.1308	1.4089	_	_	_	_	_	_	5.3372	_	_	_	_	_	1.3574	1.7201	1.3962	_	_	_	_	_	_	2.1414	_	_	_	_	_	0.0026	7.4e-08	0.039	_	_	_	_	_	_	4.6e-06
GO:0031323	P	regulation of cellular metabolic process	_	_	_	_	_	2.4685	7.1308	1.301	_	_	_	_	_	_	5.2291	_	_	_	_	_	1.342	1.7153	1.3727	_	_	_	_	_	_	2.1054	_	_	_	_	_	0.0034	7.4e-08	0.05	_	_	_	_	_	_	5.9e-06
GO:0050794	P	regulation of cellular process	_	_	_	_	_	2.4202	5.5686	_	_	_	_	_	_	_	4.699	_	_	_	_	_	1.2933	1.5394	_	_	_	_	_	_	_	1.8943	_	_	_	_	_	0.0038	2.7e-06	_	_	_	_	_	_	_	2e-05
GO:0010468	P	regulation of gene expression	_	_	_	_	_	2.5528	7.1249	1.4089	_	_	_	_	_	_	5.3372	_	_	_	_	_	1.3526	1.7141	1.3913	_	_	_	_	_	_	2.1339	_	_	_	_	_	0.0028	7.5e-08	0.039	_	_	_	_	_	_	4.6e-06
GO:0010556	P	regulation of macromolecule biosynthetic process	_	_	_	_	_	2.585	7.1308	1.4089	_	_	_	_	_	_	5.3372	_	_	_	_	_	1.3574	1.7201	1.3962	_	_	_	_	_	_	2.1414	_	_	_	_	_	0.0026	7.4e-08	0.039	_	_	_	_	_	_	4.6e-06
GO:0060255	P	regulation of macromolecule metabolic process	_	_	_	_	_	2.4815	7.0862	1.3768	_	_	_	_	_	_	5.3188	_	_	_	_	_	1.3471	1.707	1.3856	_	_	_	_	_	_	2.1251	_	_	_	_	_	0.0033	8.2e-08	0.042	_	_	_	_	_	_	4.8e-06
GO:0019222	P	regulation of metabolic process	_	_	_	_	_	2.4089	7.1249	_	_	_	_	_	_	_	5.1675	_	_	_	_	_	1.3327	1.7034	_	_	_	_	_	_	_	2.0908	_	_	_	_	_	0.0039	7.5e-08	_	_	_	_	_	_	_	6.8e-06
GO:0065009	P	regulation of molecular function	_	_	_	_	_	_	_	_	_	_	1.6576	_	_	_	_	_	_	_	_	_	_	_	_	_	_	2.1455	_	_	_	_	_	_	_	_	_	_	_	_	_	_	0.022	_	_	_	_
GO:0051171	P	regulation of nitrogen compound metabolic process	_	_	_	_	_	2.6198	7.1308	1.4089	_	_	_	_	_	_	5.3372	_	_	_	_	_	1.3647	1.7293	1.4037	_	_	_	_	_	_	2.1529	_	_	_	_	_	0.0024	7.4e-08	0.039	_	_	_	_	_	_	4.6e-06
GO:0019219	P	regulation of nucleobase, nucleoside, nucleotide and nucleic acid metabolic process	_	_	_	_	_	2.6198	7.1308	1.4089	_	_	_	_	_	_	5.3372	_	_	_	_	_	1.3647	1.7293	1.4037	_	_	_	_	_	_	2.1529	_	_	_	_	_	0.0024	7.4e-08	0.039	_	_	_	_	_	_	4.6e-06
GO:0080090	P	regulation of primary metabolic process	_	_	_	_	_	2.5528	7.1249	1.4089	_	_	_	_	_	_	5.3372	_	_	_	_	_	1.3534	1.7151	1.3921	_	_	_	_	_	_	2.1351	_	_	_	_	_	0.0028	7.5e-08	0.039	_	_	_	_	_	_	4.6e-06
GO:0051252	P	regulation of RNA metabolic process	_	_	_	_	_	2.6198	7.1308	1.4089	_	_	_	_	_	_	5.3372	_	_	_	_	_	1.3687	1.7345	1.4079	_	_	_	_	_	_	2.1593	_	_	_	_	_	0.0024	7.4e-08	0.039	_	_	_	_	_	_	4.6e-06
GO:0045449	P	regulation of transcription	_	_	_	_	_	2.6198	7.1308	1.4089	_	_	_	_	_	_	5.3372	_	_	_	_	_	1.3671	1.7324	1.4062	_	_	_	_	_	_	2.1567	_	_	_	_	_	0.0024	7.4e-08	0.039	_	_	_	_	_	_	4.6e-06
GO:0006355	P	regulation of transcription, DNA-dependent	_	_	_	_	_	2.6198	7.1308	1.4089	_	_	_	_	_	_	5.3372	_	_	_	_	_	1.3687	1.7345	1.4079	_	_	_	_	_	_	2.1593	_	_	_	_	_	0.0024	7.4e-08	0.039	_	_	_	_	_	_	4.6e-06
GO:0000003	P	reproduction	_	_	1.4318	_	_	2.4559	2.0132	_	_	_	_	_	_	_	_	_	_	2.0393	_	_	2.2204	2.3741	_	_	_	_	_	_	_	_	_	_	0.037	_	_	0.0035	0.0097	_	_	_	_	_	_	_	_
GO:0022414	P	reproductive process	_	_	1.4318	_	_	2.4559	2.0132	_	_	_	_	_	_	_	_	_	_	2.0393	_	_	2.2204	2.3741	_	_	_	_	_	_	_	_	_	_	0.037	_	_	0.0035	0.0097	_	_	_	_	_	_	_	_
GO:0010044	P	response to aluminum ion	_	_	_	_	_	_	_	_	_	_	_	_	1.4815	_	_	_	_	_	_	_	_	_	_	_	_	_	_	7.6654	_	_	_	_	_	_	_	_	_	_	_	_	_	_	0.033	_	_
GO:0009607	P	response to biotic stimulus	_	_	1.699	_	_	_	2.0458	2.6383	_	_	_	_	_	1.4559	_	_	_	4.3429	_	_	_	5.2003	7.1487	_	_	_	_	_	7.8609	_	_	_	0.02	_	_	_	0.009	0.0023	_	_	_	_	_	0.035	_
GO:0042221	P	response to chemical stimulus	2.8861	2.7696	5.0223	3.5086	2.1487	_	_	_	1.6778	2.2147	4.6383	3.3979	4.6198	1.7447	_	1.8275	1.9672	2.5133	2.9975	2.076	_	_	_	3.1796	2.2119	2.3702	2.2829	3.1531	2.8545	_	0.0013	0.0017	9.5e-06	0.00031	0.0071	_	_	_	0.021	0.0061	2.3e-05	0.0004	2.4e-05	0.018	_
GO:0042493	P	response to drug	_	_	_	_	_	_	_	_	_	_	2.4815	_	_	_	_	_	_	_	_	_	_	_	_	_	_	3.0944	_	_	_	_	_	_	_	_	_	_	_	_	_	_	0.0033	_	_	_	_
GO:0009605	P	response to external stimulus	_	1.4559	3.3372	_	_	2.3279	4.8861	5.6383	_	_	_	_	_	_	_	_	3.9369	6.6707	_	_	5.1069	9.1526	12.2005	_	_	_	_	_	_	_	_	0.035	0.00046	_	_	0.0047	1.3e-05	2.3e-06	_	_	_	_	_	_	_
GO:0010035	P	response to inorganic substance	_	_	_	_	_	_	_	_	_	_	_	_	1.3468	_	_	_	_	_	_	_	_	_	_	_	_	_	_	6.6655	_	_	_	_	_	_	_	_	_	_	_	_	_	_	0.045	_	_
GO:0010038	P	response to metal ion	_	_	_	_	_	_	_	_	_	_	_	_	1.3468	_	_	_	_	_	_	_	_	_	_	_	_	_	_	6.6655	_	_	_	_	_	_	_	_	_	_	_	_	_	_	0.045	_	_
GO:0006979	P	response to oxidative stress	_	2.4559	5.3188	_	3.0088	_	_	2.1938	_	2.6383	1.7959	3.0706	3.2366	1.4685	_	_	2.3512	3.4489	_	2.9302	_	_	3.154	_	3.0895	2.2587	2.8653	3.8047	3.6723	_	_	0.0035	4.8e-06	_	0.00098	_	_	0.0064	_	0.0023	0.016	0.00085	0.00058	0.034	_
GO:0050896	P	response to stimulus	2.3098	2.7696	4.8239	1.4559	_	_	3.0458	2.4089	_	1.3098	1.8239	_	2.1675	1.5376	_	1.4318	1.5503	1.8391	1.8067	_	_	1.7595	1.8378	_	1.55	1.486	_	1.8405	1.9904	_	0.0049	0.0017	1.5e-05	0.035	_	_	0.0009	0.0039	_	0.049	0.015	_	0.0068	0.029	_
GO:0006950	P	response to stress	_	2.7696	4.7212	_	_	2.6198	5.3768	3.8239	_	_	_	_	_	2.2147	_	_	1.6461	1.9745	_	_	1.7209	2.1976	2.2223	_	_	_	_	_	2.3826	_	_	0.0017	1.9e-05	_	_	0.0024	4.2e-06	0.00015	_	_	_	_	_	0.0061	_
GO:0009415	P	response to water	_	_	_	_	_	2.2596	2.7212	_	_	_	_	_	_	_	_	_	_	_	_	_	8.1246	11.3462	_	_	_	_	_	_	_	_	_	_	_	_	_	0.0055	0.0019	_	_	_	_	_	_	_	_
GO:0009611	P	response to wounding	_	1.7696	4.0506	_	_	2.6198	5.5686	6.1739	_	_	_	_	_	_	_	_	4.9212	8.3383	_	_	6.3836	11.4407	15.2507	_	_	_	_	_	_	_	_	0.017	8.9e-05	_	_	0.0024	2.7e-06	6.7e-07	_	_	_	_	_	_	_
GO:0009201	P	ribonucleoside triphosphate biosynthetic process	_	_	_	_	1.4815	_	_	_	_	_	_	_	_	_	_	_	_	_	_	2.9787	_	_	_	_	_	_	_	_	_	_	_	_	_	_	0.033	_	_	_	_	_	_	_	_	_	_
GO:0009203	P	ribonucleoside triphosphate catabolic process	_	1.6198	_	_	1.4815	_	_	_	_	2.3372	2.9586	3.9586	_	_	_	_	3.3856	_	_	4.0687	_	_	_	_	5.4187	4.6834	5.9412	_	_	_	_	0.024	_	_	0.033	_	_	_	_	0.0046	0.0011	0.00011	_	_	_
GO:0009199	P	ribonucleoside triphosphate metabolic process	_	_	_	_	3.1739	_	_	_	_	3	1.585	1.9208	_	_	_	_	_	_	_	3.2856	_	_	_	_	3.5802	2.3208	2.6637	_	_	_	_	_	_	_	0.00067	_	_	_	_	0.001	0.026	0.012	_	_	_
GO:0009260	P	ribonucleotide biosynthetic process	_	_	_	_	1.3188	_	_	_	_	_	_	_	_	_	_	_	_	_	_	2.6917	_	_	_	_	_	_	_	_	_	_	_	_	_	_	0.048	_	_	_	_	_	_	_	_	_	_
GO:0009261	P	ribonucleotide catabolic process	_	1.6198	_	_	1.4815	_	_	_	_	2.3372	2.9586	3.9586	_	_	_	_	3.3856	_	_	4.0687	_	_	_	_	5.4187	4.6834	5.9412	_	_	_	_	0.024	_	_	0.033	_	_	_	_	0.0046	0.0011	0.00011	_	_	_
GO:0009259	P	ribonucleotide metabolic process	_	_	_	_	3.0269	_	_	_	_	3	1.6383	1.8239	_	_	_	_	_	_	_	3.0533	_	_	_	_	3.3592	2.2594	2.4923	_	_	_	_	_	_	_	0.00094	_	_	_	_	0.001	0.023	0.015	_	_	_
GO:0032774	P	RNA biosynthetic process	_	_	_	_	_	1.7447	5.7447	_	_	_	_	_	_	_	4.7212	_	_	_	_	_	1.2803	1.6134	_	_	_	_	_	_	_	2.0086	_	_	_	_	_	0.018	1.8e-06	_	_	_	_	_	_	_	1.9e-05
GO:0016070	P	RNA metabolic process	_	_	_	_	_	_	3.2757	_	_	_	_	_	_	_	3.4815	_	_	_	_	_	_	1.4318	_	_	_	_	_	_	_	1.7899	_	_	_	_	_	_	0.00053	_	_	_	_	_	_	_	0.00033
GO:0023052	P	signaling	_	_	_	_	_	1.3279	_	_	_	_	_	_	_	_	_	_	_	_	_	_	1.479	_	_	_	_	_	_	_	_	_	_	_	_	_	_	0.047	_	_	_	_	_	_	_	_	_
GO:0006694	P	steroid biosynthetic process	_	_	_	_	_	_	_	_	_	_	_	1.3565	_	_	_	_	_	_	_	_	_	_	_	_	_	_	5.5417	_	_	_	_	_	_	_	_	_	_	_	_	_	_	0.044	_	_	_
GO:0006350	P	transcription	_	_	_	_	_	1.7696	5.7447	_	_	_	_	_	_	_	4.7212	_	_	_	_	_	1.2817	1.6152	_	_	_	_	_	_	_	2.0108	_	_	_	_	_	0.017	1.8e-06	_	_	_	_	_	_	_	1.9e-05
GO:0006351	P	transcription, DNA-dependent	_	_	_	_	_	1.7696	5.7447	_	_	_	_	_	_	_	4.7212	_	_	_	_	_	1.2817	1.6152	_	_	_	_	_	_	_	2.0108	_	_	_	_	_	0.017	1.8e-06	_	_	_	_	_	_	_	1.9e-05
GO:0055085	P	transmembrane transport	1.9208	1.8861	2	_	_	_	_	_	_	_	3.7696	2.585	5.4202	_	_	1.4138	1.4804	1.5733	_	_	_	_	_	_	_	1.7246	1.6636	2.3586	_	_	0.012	0.013	0.01	_	_	_	_	_	_	_	0.00017	0.0026	3.8e-06	_	_
GO:0006810	P	transport	_	_	2.6576	_	_	_	_	_	_	_	_	_	6.4559	_	2.5376	_	_	1.4128	_	_	_	_	_	_	_	_	_	1.9212	_	1.8029	_	_	0.0022	_	_	_	_	_	_	_	_	_	3.5e-07	_	0.0029
GO:0005992	P	trehalose biosynthetic process	1.3098	_	_	_	_	1.3098	_	_	_	_	_	_	_	_	_	3.5194	_	_	_	_	4.0855	_	_	_	_	_	_	_	_	_	0.049	_	_	_	_	0.049	_	_	_	_	_	_	_	_	_
GO:0000166	F	nucleotide binding	_	1.3372	_	_	_	_	_	_	_	_	_	2.1612	_	_	_	_	1.1558	_	_	_	_	_	_	_	_	_	1.2435	_	_	_	_	0.046	_	_	_	_	_	_	_	_	_	0.0069	_	_	_
GO:0001871	F	pattern binding	_	_	_	_	_	_	_	2.0555	_	_	_	_	_	_	_	_	_	_	_	_	_	_	10.5907	_	_	_	_	_	_	_	_	_	_	_	_	_	_	0.0088	_	_	_	_	_	_	_
GO:0001882	F	nucleoside binding	_	1.3372	_	_	_	_	_	_	_	_	_	1.7447	_	_	_	_	1.1685	_	_	_	_	_	_	_	_	_	1.24	_	_	_	_	0.046	_	_	_	_	_	_	_	_	_	0.018	_	_	_
GO:0001883	F	purine nucleoside binding	_	1.3372	_	_	_	_	_	_	_	_	_	1.7447	_	_	_	_	1.1695	_	_	_	_	_	_	_	_	_	1.2389	_	_	_	_	0.046	_	_	_	_	_	_	_	_	_	0.018	_	_	_
GO:0003677	F	DNA binding	_	_	_	_	_	_	3.3372	_	_	_	_	_	_	_	4.1675	_	_	_	_	_	_	1.4971	_	_	_	_	_	_	_	2.0134	_	_	_	_	_	_	0.00046	_	_	_	_	_	_	_	6.8e-05
GO:0003700	F	transcription factor activity	_	1.5528	2.7696	_	_	4.4437	6.3468	2.6576	_	_	_	_	_	_	4.2676	_	1.3757	1.5647	_	_	1.7311	2.1154	1.754	_	_	_	_	_	_	2.7635	_	0.028	0.0017	_	_	3.6e-05	4.5e-07	0.0022	_	_	_	_	_	_	5.4e-05
GO:0003774	F	motor activity	_	3.699	_	_	7.4089	_	_	_	_	10.5528	1.4815	9.6198	_	_	_	_	2.847	_	_	4.5619	_	_	_	_	6.0755	2.2505	4.996	_	_	_	_	0.0002	_	_	3.9e-08	_	_	_	_	2.8e-11	0.033	2.4e-10	_	_	_
GO:0003777	F	microtubule motor activity	_	5.0088	_	_	8.1427	_	_	_	_	11.284	1.9586	11.1871	_	_	_	_	3.3674	_	_	5.2159	_	_	_	_	6.9466	2.6619	5.9092	_	_	_	_	9.8e-06	_	_	7.2e-09	_	_	_	_	5.2e-12	0.011	6.5e-12	_	_	_
GO:0003824	F	catalytic activity	11.0809	9.0506	3.8239	1.4437	_	_	_	1.6198	3.6778	2.5686	13.3768	11.5528	2.0757	_	_	1.1517	1.1624	1.1264	1.1448	_	_	_	1.1174	1.2877	1.1372	1.2211	1.2317	1.1371	_	_	8.3e-12	8.9e-10	0.00015	0.036	_	_	_	0.024	0.00021	0.0027	4.2e-14	2.8e-12	0.0084	_	_
GO:0003887	F	DNA-directed DNA polymerase activity	_	_	_	_	_	_	_	_	_	2.0269	2.1612	1.3279	_	_	_	_	_	_	_	_	_	_	_	_	6.4974	5.1573	4.5796	_	_	_	_	_	_	_	_	_	_	_	_	0.0094	0.0069	0.047	_	_	_
GO:0004175	F	endopeptidase activity	_	_	_	_	_	_	_	_	_	_	1.4949	_	_	_	_	_	_	_	_	_	_	_	_	_	_	1.6159	_	_	_	_	_	_	_	_	_	_	_	_	_	_	0.032	_	_	_	_
GO:0004190	F	aspartic-type endopeptidase activity	1.7696	1.3372	_	_	_	_	_	_	_	_	1.8239	_	_	_	_	2.1344	2.1103	_	_	_	_	_	_	_	_	2.4522	_	_	_	_	0.017	0.046	_	_	_	_	_	_	_	_	0.015	_	_	_	_
GO:0004252	F	serine-type endopeptidase activity	_	_	_	_	_	_	_	_	_	_	2.6198	_	_	_	_	_	_	_	_	_	_	_	_	_	_	2.6315	_	_	_	_	_	_	_	_	_	_	_	_	_	_	0.0024	_	_	_	_
GO:0004553	F	hydrolase activity, hydrolyzing O-glycosyl compounds	2.0269	2.4685	4	1.4437	10.5229	_	_	3.3279	_	14.2076	4.1675	4.0809	_	_	_	1.5188	1.6218	1.9109	1.9371	2.753	_	_	2.1711	_	3.3879	1.9598	2.0281	_	_	_	0.0094	0.0034	0.0001	0.036	3e-11	_	_	0.00047	_	6.2e-15	6.8e-05	8.3e-05	_	_	_
GO:0004568	F	chitinase activity	_	_	_	1.4437	_	_	_	_	_	_	_	_	_	1.8239	_	_	_	_	9.3922	_	_	_	_	_	_	_	_	_	16.77	_	_	_	_	0.036	_	_	_	_	_	_	_	_	_	0.015	_
GO:0004601	F	peroxidase activity	1.6576	3.3372	7.3979	1.4437	2.6778	_	_	3.1192	_	2.4685	1.6198	3.4685	3.9586	1.5376	_	1.894	2.4514	3.6171	2.8949	2.7496	_	_	3.3078	_	2.899	2.1195	2.9037	3.9902	3.7905	_	0.022	0.00046	4e-08	0.036	0.0021	_	_	0.00076	_	0.0034	0.024	0.00034	0.00011	0.029	_
GO:0004650	F	polygalacturonase activity	_	_	_	_	_	_	_	_	2.0555	2.1871	_	_	_	_	_	_	_	_	_	_	_	_	_	7.5987	4.1533	_	_	_	_	_	_	_	_	_	_	_	_	_	0.0088	0.0065	_	_	_	_	_
GO:0004672	F	protein kinase activity	3.7447	2.8539	_	_	_	4.7696	_	_	_	_	_	1.6383	_	_	_	1.313	1.3095	_	_	_	1.4865	_	_	_	_	_	1.307	_	_	_	0.00018	0.0014	_	_	_	1.7e-05	_	_	_	_	_	0.023	_	_	_
GO:0004674	F	protein serine/threonine kinase activity	_	_	_	_	_	2.6383	1.699	_	_	_	_	_	_	_	_	_	_	_	_	_	2.6517	2.7202	_	_	_	_	_	_	_	_	_	_	_	_	_	0.0023	0.02	_	_	_	_	_	_	_	_
GO:0004842	F	ubiquitin-protein ligase activity	_	_	_	_	_	2.3768	2.7447	_	_	_	_	_	_	_	_	_	_	_	_	_	2.9463	3.6574	_	_	_	_	_	_	_	_	_	_	_	_	_	0.0042	0.0018	_	_	_	_	_	_	_	_
GO:0004857	F	enzyme inhibitor activity	_	1.6778	7.7959	1.4437	2.2518	_	1.8239	8.1805	_	3.8239	_	_	_	1.5376	_	_	1.8937	3.3089	2.8326	2.3895	_	2.4213	4.3035	_	3.0645	_	_	_	3.4605	_	_	0.021	1.6e-08	0.036	0.0056	_	0.015	6.6e-09	_	0.00015	_	_	_	0.029	_
GO:0004866	F	endopeptidase inhibitor activity	_	2.4685	8.1427	_	1.5229	4.3565	6.2757	11.9586	_	2.5686	_	_	_	_	_	_	3.0803	5.9234	_	3.2905	4.3953	6.4791	10.0004	_	4.3823	_	_	_	_	_	_	0.0034	7.2e-09	_	0.03	4.4e-05	5.3e-07	1.1e-12	_	0.0027	_	_	_	_	_
GO:0004867	F	serine-type endopeptidase inhibitor activity	_	2.3188	5.0315	_	_	2.7959	5.5686	7.7959	_	_	_	_	_	_	_	_	4.8805	8.212	_	_	6.3836	11.3462	15.0196	_	_	_	_	_	_	_	_	0.0048	9.3e-06	_	_	0.0016	2.7e-06	1.6e-08	_	_	_	_	_	_	_
GO:0004970	F	ionotropic glutamate receptor activity	_	_	2.5376	_	_	_	_	_	_	_	_	_	2.6021	_	_	_	_	3.7416	_	_	_	_	_	_	_	_	_	5.3068	_	_	_	_	0.0029	_	_	_	_	_	_	_	_	_	0.0025	_	_
GO:0005215	F	transporter activity	1.9586	1.9586	5.5229	_	_	_	_	_	_	_	4.1192	1.9586	9.3768	_	2.8861	1.3421	1.378	1.7122	_	_	_	_	_	_	_	1.6266	1.4831	2.4869	_	2.2058	0.011	0.011	3e-06	_	_	_	_	_	_	_	7.6e-05	0.011	4.2e-10	_	0.0013
GO:0005216	F	ion channel activity	_	_	2.0969	_	_	_	_	_	_	_	_	_	2.6778	_	_	_	_	2.5159	_	_	_	_	_	_	_	_	_	3.7005	_	_	_	_	0.008	_	_	_	_	_	_	_	_	_	0.0021	_	_
GO:0005230	F	extracellular ligand-gated ion channel activity	_	_	2.5376	_	_	_	_	_	_	_	_	_	2.6021	_	_	_	_	3.7416	_	_	_	_	_	_	_	_	_	5.3068	_	_	_	_	0.0029	_	_	_	_	_	_	_	_	_	0.0025	_	_
GO:0005231	F	excitatory extracellular ligand-gated ion channel activity	_	_	2.5376	_	_	_	_	_	_	_	_	_	2.6021	_	_	_	_	3.7416	_	_	_	_	_	_	_	_	_	5.3068	_	_	_	_	0.0029	_	_	_	_	_	_	_	_	_	0.0025	_	_
GO:0005234	F	extracellular-glutamate-gated ion channel activity	_	_	2.5376	_	_	_	_	_	_	_	_	_	2.6021	_	_	_	_	3.7416	_	_	_	_	_	_	_	_	_	5.3068	_	_	_	_	0.0029	_	_	_	_	_	_	_	_	_	0.0025	_	_
GO:0005506	F	iron ion binding	1.9586	3.3768	13.7447	1.4437	_	_	_	8.9208	1.6576	_	1.8539	3.284	4.7447	_	_	1.4431	1.6526	2.5667	1.8284	_	_	_	2.7067	2.3444	_	1.5446	1.8027	2.3978	_	_	0.011	0.00042	1.8e-14	0.036	_	_	_	1.2e-09	0.022	_	0.014	0.00052	1.8e-05	_	_
GO:0005507	F	copper ion binding	1.6576	_	5.699	_	_	_	_	_	_	_	1.6576	2	6.1367	_	_	1.833	_	3.0607	_	_	_	_	_	_	_	2.0629	2.3365	4.5627	_	_	0.022	_	2e-06	_	_	_	_	_	_	_	0.022	0.01	7.3e-07	_	_
GO:0005524	F	ATP binding	_	_	_	_	_	_	_	_	_	_	_	1.4685	_	_	_	_	_	_	_	_	_	_	_	_	_	_	1.2295	_	_	_	_	_	_	_	_	_	_	_	_	_	_	0.034	_	_	_
GO:0005529	F	sugar binding	_	_	_	_	_	1.9208	1.4949	_	_	_	_	_	_	_	_	_	_	_	_	_	1.9802	2.1226	_	_	_	_	_	_	_	_	_	_	_	_	_	0.012	0.032	_	_	_	_	_	_	_	_
GO:0008061	F	chitin binding	_	_	_	_	_	_	_	2.0555	_	_	_	_	_	_	_	_	_	_	_	_	_	_	10.5907	_	_	_	_	_	_	_	_	_	_	_	_	_	_	0.0088	_	_	_	_	_	_	_
GO:0008066	F	glutamate receptor activity	_	_	2.5376	_	_	_	_	_	_	_	_	_	2.6021	_	_	_	_	3.7416	_	_	_	_	_	_	_	_	_	5.3068	_	_	_	_	0.0029	_	_	_	_	_	_	_	_	_	0.0025	_	_
GO:0008146	F	sulfotransferase activity	_	_	_	_	_	_	_	_	_	_	1.5528	_	_	_	_	_	_	_	_	_	_	_	_	_	_	3.1602	_	_	_	_	_	_	_	_	_	_	_	_	_	_	0.028	_	_	_	_
GO:0008168	F	methyltransferase activity	_	_	_	_	_	_	_	_	_	_	1.4949	_	_	_	_	_	_	_	_	_	_	_	_	_	_	1.6843	_	_	_	_	_	_	_	_	_	_	_	_	_	_	0.032	_	_	_	_
GO:0008194	F	UDP-glycosyltransferase activity	_	_	_	_	_	_	_	_	_	_	1.6576	_	1.3188	_	_	_	_	_	_	_	_	_	_	_	_	2.2883	_	2.8342	_	_	_	_	_	_	_	_	_	_	_	_	0.022	_	0.048	_	_
GO:0008233	F	peptidase activity	_	_	_	_	_	_	_	_	_	_	1.3188	_	_	_	_	_	_	_	_	_	_	_	_	_	_	1.4693	_	_	_	_	_	_	_	_	_	_	_	_	_	_	0.048	_	_	_	_
GO:0008236	F	serine-type peptidase activity	_	_	_	_	_	_	_	_	_	_	1.8861	_	_	_	_	_	_	_	_	_	_	_	_	_	_	2.0221	_	_	_	_	_	_	_	_	_	_	_	_	_	_	0.013	_	_	_	_
GO:0009055	F	electron carrier activity	_	_	6.2366	_	_	_	_	4.7447	_	_	_	_	1.585	_	_	_	_	2.0016	_	_	_	_	2.2048	_	_	_	_	1.7564	_	_	_	_	5.8e-07	_	_	_	_	1.8e-05	_	_	_	_	0.026	_	_
GO:0015075	F	ion transmembrane transporter activity	_	_	_	_	_	_	_	_	_	_	_	_	2.699	_	_	_	_	_	_	_	_	_	_	_	_	_	_	2.2631	_	_	_	_	_	_	_	_	_	_	_	_	_	_	0.002	_	_
GO:0015238	F	drug transmembrane transporter activity	_	_	_	_	_	_	_	_	_	_	2.3768	_	_	_	_	_	_	_	_	_	_	_	_	_	_	3.0944	_	_	_	_	_	_	_	_	_	_	_	_	_	_	0.0042	_	_	_	_
GO:0015267	F	channel activity	_	_	2.0969	_	_	_	_	_	_	_	_	_	2.6778	_	_	_	_	2.5159	_	_	_	_	_	_	_	_	_	3.7005	_	_	_	_	0.008	_	_	_	_	_	_	_	_	_	0.0021	_	_
GO:0015276	F	ligand-gated ion channel activity	_	_	2.5376	_	_	_	_	_	_	_	_	_	2.6021	_	_	_	_	3.7416	_	_	_	_	_	_	_	_	_	5.3068	_	_	_	_	0.0029	_	_	_	_	_	_	_	_	_	0.0025	_	_
GO:0015291	F	secondary active transmembrane transporter activity	_	_	_	_	_	_	_	_	_	_	3.2518	_	_	_	_	_	_	_	_	_	_	_	_	_	_	2.7711	_	_	_	_	_	_	_	_	_	_	_	_	_	_	0.00056	_	_	_	_
GO:0015297	F	antiporter activity	_	_	_	_	_	_	_	_	_	_	3	_	_	_	_	_	_	_	_	_	_	_	_	_	_	2.8322	_	_	_	_	_	_	_	_	_	_	_	_	_	_	0.001	_	_	_	_
GO:0015399	F	primary active transmembrane transporter activity	_	_	_	_	1.6576	_	_	_	_	_	_	_	_	_	3.1612	_	_	_	_	2.4965	_	_	_	_	_	_	_	_	_	5.5113	_	_	_	_	0.022	_	_	_	_	_	_	_	_	_	0.00069
GO:0015405	F	P-P-bond-hydrolysis-driven transmembrane transporter activity	_	_	_	_	1.6576	_	_	_	_	_	_	_	_	_	3.1612	_	_	_	_	2.4965	_	_	_	_	_	_	_	_	_	5.5113	_	_	_	_	0.022	_	_	_	_	_	_	_	_	_	0.00069
GO:0016209	F	antioxidant activity	_	3.0177	6.7212	_	2.6778	_	_	3.0269	_	2.5686	1.3872	3.1367	3.4815	_	_	_	2.2915	3.3048	_	2.6518	_	_	3.0997	_	2.8525	1.9623	2.6808	3.5522	_	_	_	0.00096	1.9e-07	_	0.0021	_	_	0.00094	_	0.0027	0.041	0.00073	0.00033	_	_
GO:0016301	F	kinase activity	3.0862	1.7212	_	_	_	4.3565	_	_	_	_	_	_	_	_	_	1.2693	1.2355	_	_	_	1.4179	_	_	_	_	_	_	_	_	_	0.00082	0.019	_	_	_	4.4e-05	_	_	_	_	_	_	_	_	_
GO:0016462	F	pyrophosphatase activity	_	_	_	_	3.5376	_	_	_	_	4.2518	1.8539	3.8239	_	_	_	_	_	_	_	1.8443	_	_	_	_	2.0469	1.5164	1.8274	_	_	_	_	_	_	_	0.00029	_	_	_	_	5.6e-05	0.014	0.00015	_	_	_
GO:0016491	F	oxidoreductase activity	3.7447	5.2147	19.7696	_	_	1.9208	2.9586	15.1675	2.0555	1.7447	2.284	2.6778	4.9586	_	_	1.3089	1.4093	1.9344	_	_	1.3028	1.4586	2.1148	1.7427	1.3639	1.3148	1.3721	1.7168	_	_	0.00018	6.1e-06	1.7e-20	_	_	0.012	0.0011	6.8e-16	0.0088	0.018	0.0052	0.0021	1.1e-05	_	_
GO:0016614	F	oxidoreductase activity, acting on CH-OH group of donors	_	_	_	_	_	_	_	_	_	_	1.5686	_	_	_	_	_	_	_	_	_	_	_	_	_	_	2.0629	_	_	_	_	_	_	_	_	_	_	_	_	_	_	0.027	_	_	_	_
GO:0016616	F	oxidoreductase activity, acting on the CH-OH group of donors, NAD or NADP as acceptor	_	_	_	_	_	_	_	_	_	_	1.5086	_	_	_	_	_	_	_	_	_	_	_	_	_	_	2.1785	_	_	_	_	_	_	_	_	_	_	_	_	_	_	0.031	_	_	_	_
GO:0016684	F	oxidoreductase activity, acting on peroxide as acceptor	1.6576	3.3372	7.3979	1.4437	2.6778	_	_	3.1192	_	2.4685	1.6198	3.4685	3.9586	1.5376	_	1.894	2.4514	3.6171	2.8949	2.7496	_	_	3.3078	_	2.899	2.1195	2.9037	3.9902	3.7905	_	0.022	0.00046	4e-08	0.036	0.0021	_	_	0.00076	_	0.0034	0.024	0.00034	0.00011	0.029	_
GO:0016701	F	oxidoreductase activity, acting on single donors with incorporation of molecular oxygen	_	_	_	_	_	1.7212	_	_	_	_	_	_	_	_	_	_	_	_	_	_	3.5314	_	_	_	_	_	_	_	_	_	_	_	_	_	_	0.019	_	_	_	_	_	_	_	_	_
GO:0016705	F	oxidoreductase activity, acting on paired donors, with incorporation or reduction of molecular oxygen	_	_	5.699	_	_	_	_	4.7447	_	_	_	_	_	_	_	_	_	2.1755	_	_	_	_	2.4943	_	_	_	_	_	_	_	_	_	2e-06	_	_	_	_	1.8e-05	_	_	_	_	_	_	_
GO:0016740	F	transferase activity	3.0809	1.8239	_	_	_	_	_	_	_	_	2.7959	2.2147	_	_	_	1.185	1.1674	_	_	_	_	_	_	_	_	1.2338	1.23	_	_	_	0.00083	0.015	_	_	_	_	_	_	_	_	0.0016	0.0061	_	_	_
GO:0016741	F	transferase activity, transferring one-carbon groups	_	_	_	_	_	_	_	_	_	_	1.4437	_	_	_	_	_	_	_	_	_	_	_	_	_	_	1.6685	_	_	_	_	_	_	_	_	_	_	_	_	_	_	0.036	_	_	_	_
GO:0016757	F	transferase activity, transferring glycosyl groups	_	1.3372	_	_	_	_	_	_	1.5086	_	1.9586	_	_	_	_	_	1.4183	_	_	_	_	_	_	2.2681	_	1.5655	_	_	_	_	_	0.046	_	_	_	_	_	_	0.031	_	0.011	_	_	_	_
GO:0016758	F	transferase activity, transferring hexosyl groups	_	_	_	_	_	_	_	_	_	_	1.5686	_	_	_	_	_	_	_	_	_	_	_	_	_	_	1.5472	_	_	_	_	_	_	_	_	_	_	_	_	_	_	0.027	_	_	_	_
GO:0016759	F	cellulose synthase activity	_	_	1.6021	_	_	_	_	_	_	_	1.6576	1.3665	3.1805	_	_	_	_	3.6572	_	_	_	_	_	_	_	3.583	3.7188	7.2619	_	_	_	_	0.025	_	_	_	_	_	_	_	0.022	0.043	0.00066	_	_
GO:0016760	F	cellulose synthase (UDP-forming) activity	_	_	1.6021	_	_	_	_	_	_	_	1.6576	1.3665	3.1805	_	_	_	_	3.6572	_	_	_	_	_	_	_	3.583	3.7188	7.2619	_	_	_	_	0.025	_	_	_	_	_	_	_	0.022	0.043	0.00066	_	_
GO:0016762	F	xyloglucan:xyloglucosyl transferase activity	_	_	1.4685	_	_	_	_	_	_	_	1.5686	_	1.301	_	_	_	_	3.4743	_	_	_	_	_	_	_	3.4038	_	4.5992	_	_	_	_	0.034	_	_	_	_	_	_	_	0.027	_	0.05	_	_
GO:0016772	F	transferase activity, transferring phosphorus-containing groups	2.2218	_	_	_	_	2.7959	_	_	_	_	_	_	_	_	_	1.2226	_	_	_	_	1.3262	_	_	_	_	_	_	_	_	_	0.006	_	_	_	_	0.0016	_	_	_	_	_	_	_	_	_
GO:0016773	F	phosphotransferase activity, alcohol group as acceptor	3.284	2.3188	_	_	_	4.7696	_	_	_	_	_	_	_	_	_	1.2816	1.2673	_	_	_	1.4556	_	_	_	_	_	_	_	_	_	0.00052	0.0048	_	_	_	1.7e-05	_	_	_	_	_	_	_	_	_
GO:0016787	F	hydrolase activity	_	_	_	_	7.1427	_	_	_	_	12.2924	3.6021	4.8539	_	_	_	_	_	_	_	1.4864	_	_	_	_	1.7291	1.3154	1.401	_	_	_	_	_	_	_	7.2e-08	_	_	_	_	5.1e-13	0.00025	1.4e-05	_	_	_
GO:0016798	F	hydrolase activity, acting on glycosyl bonds	1.9586	2.5686	4.4559	1.4437	9.9208	_	_	3.0269	_	13.5686	4	4.5686	1.301	_	_	1.4898	1.622	1.9379	1.9645	2.6323	_	_	2.076	_	3.2395	1.8986	2.0644	1.7713	_	_	0.011	0.0027	3.5e-05	0.036	1.2e-10	_	_	0.00094	_	2.7e-14	0.0001	2.7e-05	0.05	_	_
GO:0016817	F	hydrolase activity, acting on acid anhydrides	_	1.6576	_	_	2.7696	_	_	_	_	3.3188	2.4437	5.5686	_	_	_	_	1.4181	_	_	1.7126	_	_	_	_	1.8746	1.5798	1.9599	_	_	_	_	0.022	_	_	0.0017	_	_	_	_	0.00048	0.0036	2.7e-06	_	_	_
GO:0016818	F	hydrolase activity, acting on acid anhydrides, in phosphorus-containing anhydrides	_	1.3188	_	_	3.1249	_	_	_	_	3.8239	1.7959	4.4089	_	_	_	_	1.3837	_	_	1.7737	_	_	_	_	1.9685	1.4948	1.8731	_	_	_	_	0.048	_	_	0.00075	_	_	_	_	0.00015	0.016	3.9e-05	_	_	_
GO:0016820	F	hydrolase activity, acting on acid anhydrides, catalyzing transmembrane movement of substances	_	_	_	_	1.3098	_	_	_	_	_	_	_	_	_	2.8861	_	_	_	_	2.3895	_	_	_	_	_	_	_	_	_	5.3284	_	_	_	_	0.049	_	_	_	_	_	_	_	_	_	0.0013
GO:0017076	F	purine nucleotide binding	_	_	_	_	_	_	_	_	_	_	_	1.7447	_	_	_	_	_	_	_	_	_	_	_	_	_	_	1.2278	_	_	_	_	_	_	_	_	_	_	_	_	_	_	0.018	_	_	_
GO:0017111	F	nucleoside-triphosphatase activity	_	_	_	_	3.3768	_	_	_	_	4.2518	1.6576	3.8239	_	_	_	_	_	_	_	1.8324	_	_	_	_	2.0569	1.4915	1.8429	_	_	_	_	_	_	_	0.00042	_	_	_	_	5.6e-05	0.022	0.00015	_	_	_
GO:0017171	F	serine hydrolase activity	_	_	_	_	_	_	_	_	_	_	1.8861	_	_	_	_	_	_	_	_	_	_	_	_	_	_	2.0221	_	_	_	_	_	_	_	_	_	_	_	_	_	_	0.013	_	_	_	_
GO:0019787	F	small conjugating protein ligase activity	_	_	_	_	_	2.3768	2.7447	_	_	_	_	_	_	_	_	_	_	_	_	_	2.9463	3.6574	_	_	_	_	_	_	_	_	_	_	_	_	_	0.0042	0.0018	_	_	_	_	_	_	_	_
GO:0020037	F	heme binding	1.6576	2.9208	11.8239	_	_	_	_	8.1805	1.6576	_	2.0044	2.6778	3.8539	_	_	1.4402	1.6438	2.5531	_	_	_	_	2.744	2.426	_	1.6175	1.7843	2.3228	_	_	0.022	0.0012	1.5e-12	_	_	_	_	6.6e-09	0.022	_	0.0099	0.0021	0.00014	_	_
GO:0022803	F	passive transmembrane transporter activity	_	_	2.0969	_	_	_	_	_	_	_	_	_	2.6778	_	_	_	_	2.5159	_	_	_	_	_	_	_	_	_	3.7005	_	_	_	_	0.008	_	_	_	_	_	_	_	_	_	0.0021	_	_
GO:0022804	F	active transmembrane transporter activity	1.5528	1.3372	_	_	_	_	_	_	_	_	2.7959	1.4685	_	_	_	1.5873	1.6185	_	_	_	_	_	_	_	_	2.0277	1.822	_	_	_	0.028	0.046	_	_	_	_	_	_	_	_	0.0016	0.034	_	_	_
GO:0022834	F	ligand-gated channel activity	_	_	2.5376	_	_	_	_	_	_	_	_	_	2.6021	_	_	_	_	3.7416	_	_	_	_	_	_	_	_	_	5.3068	_	_	_	_	0.0029	_	_	_	_	_	_	_	_	_	0.0025	_	_
GO:0022836	F	gated channel activity	_	_	_	_	_	_	_	_	_	_	_	_	1.301	_	_	_	_	_	_	_	_	_	_	_	_	_	_	3.2088	_	_	_	_	_	_	_	_	_	_	_	_	_	_	0.05	_	_
GO:0022838	F	substrate-specific channel activity	_	_	2.0969	_	_	_	_	_	_	_	_	_	2.6778	_	_	_	_	2.5159	_	_	_	_	_	_	_	_	_	3.7005	_	_	_	_	0.008	_	_	_	_	_	_	_	_	_	0.0021	_	_
GO:0022857	F	transmembrane transporter activity	1.4559	1.5086	1.9208	_	_	_	_	_	_	_	1.8861	_	3.8861	_	1.7959	1.3512	1.4048	1.5136	_	_	_	_	_	_	_	1.5056	_	2.125	_	2.1841	0.035	0.031	0.012	_	_	_	_	_	_	_	0.013	_	0.00013	_	0.016
GO:0022891	F	substrate-specific transmembrane transporter activity	_	_	_	_	_	_	_	_	_	_	_	_	2.9208	_	_	_	_	_	_	_	_	_	_	_	_	_	_	2.2323	_	_	_	_	_	_	_	_	_	_	_	_	_	_	0.0012	_	_
GO:0022892	F	substrate-specific transporter activity	_	_	_	_	_	_	_	_	_	_	_	_	2.3979	_	_	_	_	_	_	_	_	_	_	_	_	_	_	1.9727	_	_	_	_	_	_	_	_	_	_	_	_	_	_	0.004	_	_
GO:0030234	F	enzyme regulator activity	_	_	4.3188	_	_	_	_	4.1249	_	2.4685	_	_	_	_	_	_	_	2.2129	_	_	_	_	2.6713	_	2.1993	_	_	_	_	_	_	_	4.8e-05	_	_	_	_	7.5e-05	_	0.0034	_	_	_	_	_
GO:0030246	F	carbohydrate binding	_	_	2.0915	_	_	2.7447	2.2218	2.0555	_	_	_	_	_	_	_	_	_	1.9258	_	_	2.104	2.2593	2.2847	_	_	_	_	_	_	_	_	_	0.0081	_	_	0.0018	0.006	0.0088	_	_	_	_	_	_	_
GO:0030247	F	polysaccharide binding	_	_	_	_	_	_	_	2.0555	_	_	_	_	_	_	_	_	_	_	_	_	_	_	10.5907	_	_	_	_	_	_	_	_	_	_	_	_	_	_	0.0088	_	_	_	_	_	_	_
GO:0030414	F	peptidase inhibitor activity	_	2.4685	8.1427	_	1.5229	4.3565	6.2757	11.9586	_	2.5686	_	_	_	_	_	_	3.0803	5.9234	_	3.2905	4.3953	6.4791	10.0004	_	4.3823	_	_	_	_	_	_	0.0034	7.2e-09	_	0.03	4.4e-05	5.3e-07	1.1e-12	_	0.0027	_	_	_	_	_
GO:0030528	F	transcription regulator activity	_	_	_	_	_	_	2.7447	_	_	_	_	_	_	_	2.1805	_	_	_	_	_	_	1.5712	_	_	_	_	_	_	_	1.9293	_	_	_	_	_	_	0.0018	_	_	_	_	_	_	_	0.0066
GO:0030554	F	adenyl nucleotide binding	_	1.3372	_	_	_	_	_	_	_	_	_	1.7447	_	_	_	_	1.1695	_	_	_	_	_	_	_	_	_	1.2389	_	_	_	_	0.046	_	_	_	_	_	_	_	_	_	0.018	_	_	_
GO:0032553	F	ribonucleotide binding	_	_	_	_	_	_	_	_	_	_	_	1.4815	_	_	_	_	_	_	_	_	_	_	_	_	_	_	1.2217	_	_	_	_	_	_	_	_	_	_	_	_	_	_	0.033	_	_	_
GO:0032555	F	purine ribonucleotide binding	_	_	_	_	_	_	_	_	_	_	_	1.4815	_	_	_	_	_	_	_	_	_	_	_	_	_	_	1.2217	_	_	_	_	_	_	_	_	_	_	_	_	_	_	0.033	_	_	_
GO:0032559	F	adenyl ribonucleotide binding	_	_	_	_	_	_	_	_	_	_	_	1.4685	_	_	_	_	_	_	_	_	_	_	_	_	_	_	1.2295	_	_	_	_	_	_	_	_	_	_	_	_	_	_	0.034	_	_	_
GO:0034061	F	DNA polymerase activity	_	_	_	_	_	_	_	_	_	1.7212	2.284	_	_	_	_	_	_	_	_	_	_	_	_	_	5.5692	4.8626	_	_	_	_	_	_	_	_	_	_	_	_	_	0.019	0.0052	_	_	_	_
GO:0035251	F	UDP-glucosyltransferase activity	_	_	_	_	_	_	_	_	_	_	2.3768	1.3279	2.4089	_	_	_	_	_	_	_	_	_	_	_	_	3.5365	3.0842	4.9277	_	_	_	_	_	_	_	_	_	_	_	_	0.0042	0.047	0.0039	_	_
GO:0042626	F	ATPase activity, coupled to transmembrane movement of substances	_	_	_	_	1.5376	_	_	_	_	_	_	_	_	_	3.0177	_	_	_	_	2.5515	_	_	_	_	_	_	_	_	_	5.6897	_	_	_	_	0.029	_	_	_	_	_	_	_	_	_	0.00096
GO:0042802	F	identical protein binding	1.7696	_	_	_	1.9208	_	_	_	_	2.5686	4.585	1.4685	_	_	_	2.4592	_	_	_	3.3938	_	_	_	_	4.1971	4.3053	2.9583	_	_	_	0.017	_	_	_	0.012	_	_	_	_	0.0027	2.6e-05	0.034	_	_	_
GO:0043167	F	ion binding	_	_	5.5086	_	_	_	_	2.6198	_	_	_	_	2.6576	_	_	_	_	1.4561	_	_	_	_	1.4369	_	_	_	_	1.4793	_	_	_	_	3.1e-06	_	_	_	_	0.0024	_	_	_	_	0.0022	_	_
GO:0043169	F	cation binding	_	_	5.5086	_	_	_	_	2.6198	_	_	_	_	2.6576	_	_	_	_	1.4561	_	_	_	_	1.4369	_	_	_	_	1.4793	_	_	_	_	3.1e-06	_	_	_	_	0.0024	_	_	_	_	0.0022	_	_
GO:0043492	F	ATPase activity, coupled to movement of substances	_	_	_	_	1.5376	_	_	_	_	_	_	_	_	_	3.0177	_	_	_	_	2.5515	_	_	_	_	_	_	_	_	_	5.6897	_	_	_	_	0.029	_	_	_	_	_	_	_	_	_	0.00096
GO:0043565	F	sequence-specific DNA binding	_	_	_	_	_	2.3098	3.3372	_	_	_	_	_	_	_	4.1675	_	_	_	_	_	1.639	1.9677	_	_	_	_	_	_	_	3.062	_	_	_	_	_	0.0049	0.00046	_	_	_	_	_	_	_	6.8e-05
GO:0046527	F	glucosyltransferase activity	_	_	_	_	_	_	_	_	_	_	2.3768	1.3279	2.4089	_	_	_	_	_	_	_	_	_	_	_	_	3.5365	3.0842	4.9277	_	_	_	_	_	_	_	_	_	_	_	_	0.0042	0.047	0.0039	_	_
GO:0046872	F	metal ion binding	_	_	5.5528	_	_	_	_	2.6576	_	_	_	_	2.6778	_	_	_	_	1.4618	_	_	_	_	1.4425	_	_	_	_	1.4851	_	_	_	_	2.8e-06	_	_	_	_	0.0022	_	_	_	_	0.0021	_	_
GO:0046906	F	tetrapyrrole binding	1.6576	2.9208	11.8239	_	_	_	_	8.1805	1.6576	_	2.0044	2.6778	3.8539	_	_	1.4375	1.6407	2.5483	_	_	_	_	2.7388	2.4214	_	1.6145	1.7809	2.3184	_	_	0.022	0.0012	1.5e-12	_	_	_	_	6.6e-09	0.022	_	0.0099	0.0021	0.00014	_	_
GO:0046914	F	transition metal ion binding	_	_	6.3768	_	_	_	_	2.0506	_	_	_	1.4685	4.1739	_	_	_	_	1.5824	_	_	_	_	1.4552	_	_	_	1.3185	1.7359	_	_	_	_	4.2e-07	_	_	_	_	0.0089	_	_	_	0.034	6.7e-05	_	_
GO:0048037	F	cofactor binding	_	_	1.6383	_	_	_	_	_	_	_	_	_	_	_	_	_	_	1.5497	_	_	_	_	_	_	_	_	_	_	_	_	_	_	0.023	_	_	_	_	_	_	_	_	_	_	_	_
GO:0048038	F	quinone binding	_	_	_	_	_	_	_	_	_	_	_	_	2.2147	_	_	_	_	_	_	_	_	_	_	_	_	_	_	10.2205	_	_	_	_	_	_	_	_	_	_	_	_	_	_	0.0061	_	_
GO:0050660	F	FAD binding	_	_	2.0969	_	_	_	_	_	_	_	_	_	1.301	_	_	_	_	2.1861	_	_	_	_	_	_	_	_	_	2.4116	_	_	_	_	0.008	_	_	_	_	_	_	_	_	_	0.05	_	_
GO:0050662	F	coenzyme binding	_	_	1.3768	_	_	_	_	_	_	_	_	_	_	_	_	_	_	1.6088	_	_	_	_	_	_	_	_	_	_	_	_	_	_	0.042	_	_	_	_	_	_	_	_	_	_	_	_
GO:0070001	F	aspartic-type peptidase activity	1.7696	1.3372	_	_	_	_	_	_	_	_	1.8239	_	_	_	_	2.1344	2.1103	_	_	_	_	_	_	_	_	2.4522	_	_	_	_	0.017	0.046	_	_	_	_	_	_	_	_	0.015	_	_	_	_
GO:0070011	F	peptidase activity, acting on L-amino acid peptides	_	_	_	_	_	_	_	_	_	_	1.3279	_	_	_	_	_	_	_	_	_	_	_	_	_	_	1.4835	_	_	_	_	_	_	_	_	_	_	_	_	_	_	0.047	_	_	_	_
GO:0000151	C	ubiquitin ligase complex	_	_	_	_	_	1.7696	2.0809	_	_	_	_	_	_	_	_	_	_	_	_	_	2.6811	3.3282	_	_	_	_	_	_	_	_	_	_	_	_	_	0.017	0.0083	_	_	_	_	_	_	_	_
GO:0000785	C	chromatin	_	_	_	_	_	_	_	_	_	2.1871	_	_	_	_	_	_	_	_	_	_	_	_	_	_	3.4717	_	_	_	_	_	_	_	_	_	_	_	_	_	_	0.0065	_	_	_	_	_
GO:0000786	C	nucleosome	_	_	_	_	_	_	_	_	_	2.1871	_	_	_	_	_	_	_	_	_	_	_	_	_	_	3.4717	_	_	_	_	_	_	_	_	_	_	_	_	_	_	0.0065	_	_	_	_	_
GO:0005576	C	extracellular region	_	_	2.4949	_	_	_	_	_	_	_	_	_	1.8539	_	_	_	_	3.1926	_	_	_	_	_	_	_	_	_	3.7291	_	_	_	_	0.0032	_	_	_	_	_	_	_	_	_	0.014	_	_
GO:0005618	C	cell wall	_	_	2.2007	_	2.1024	_	_	_	_	3.4089	2.7447	3.2596	2.7447	_	_	_	_	2.4215	_	2.6611	_	_	_	_	3.3753	2.6256	2.9738	3.4843	_	_	_	_	0.0063	_	0.0079	_	_	_	_	0.00039	0.0018	0.00055	0.0018	_	_
GO:0005694	C	chromosome	_	_	_	_	2.1024	_	_	_	_	3.699	_	_	_	_	_	_	_	_	_	2.6019	_	_	_	_	3.4653	_	_	_	_	_	_	_	_	_	0.0079	_	_	_	_	0.0002	_	_	_	_	_
GO:0005874	C	microtubule	_	_	_	_	1.3188	_	_	_	_	2.2007	3.0362	3.2596	_	_	_	_	_	_	_	4.055	_	_	_	_	5.4005	5.2511	5.7097	_	_	_	_	_	_	_	0.048	_	_	_	_	0.0063	0.00092	0.00055	_	_	_
GO:0009521	C	photosystem	_	_	_	_	2.4815	_	_	2.1612	_	3.9586	_	_	_	_	_	_	_	_	_	4.0468	_	_	4.5096	_	5.3896	_	_	_	_	_	_	_	_	_	0.0033	_	_	0.0069	_	0.00011	_	_	_	_	_
GO:0009522	C	photosystem I	_	_	_	_	2.1024	_	_	_	_	3.0315	_	_	_	_	_	_	_	_	_	7.318	_	_	_	_	9.7461	_	_	_	_	_	_	_	_	_	0.0079	_	_	_	_	0.00093	_	_	_	_	_
GO:0009523	C	photosystem II	_	_	_	_	_	_	_	_	_	1.6383	_	_	_	_	_	_	_	_	_	_	_	_	_	_	3.9603	_	_	_	_	_	_	_	_	_	_	_	_	_	_	0.023	_	_	_	_	_
GO:0009579	C	thylakoid	_	_	_	_	2.4815	_	_	2.1612	_	3.9586	_	_	_	_	_	_	_	_	_	3.7171	_	_	4.2363	_	4.9504	_	_	_	_	_	_	_	_	_	0.0033	_	_	0.0069	_	0.00011	_	_	_	_	_
GO:0015630	C	microtubule cytoskeleton	_	_	_	_	_	_	_	_	_	1.6198	1.6198	1.9586	_	_	_	_	_	_	_	_	_	_	_	_	3.5174	3.0401	3.5811	_	_	_	_	_	_	_	_	_	_	_	_	0.024	0.024	0.011	_	_	_
GO:0016020	C	membrane	_	_	_	_	_	_	_	_	_	_	2.3468	_	5.301	_	_	_	_	_	_	_	_	_	_	_	_	1.2651	_	1.5788	_	_	_	_	_	_	_	_	_	_	_	_	0.0045	_	5e-06	_	_
GO:0030288	C	outer membrane-bounded periplasmic space	_	_	2.4949	_	_	_	_	_	_	_	_	_	2.7447	_	_	_	_	3.671	_	_	_	_	_	_	_	_	_	5.2067	_	_	_	_	0.0032	_	_	_	_	_	_	_	_	_	0.0018	_	_
GO:0030312	C	external encapsulating structure	_	_	4.3872	_	1.9208	_	_	_	_	2.2757	1.6198	3.2596	5.301	_	_	_	_	2.7794	_	2.2604	_	_	_	_	2.5287	2.0072	2.6311	3.9777	_	_	_	_	4.1e-05	_	0.012	_	_	_	_	0.0053	0.024	0.00055	5e-06	_	_
GO:0030313	C	cell envelope	_	_	2.4949	_	_	_	_	_	_	_	_	_	2.7447	_	_	_	_	3.671	_	_	_	_	_	_	_	_	_	5.2067	_	_	_	_	0.0032	_	_	_	_	_	_	_	_	_	0.0018	_	_
GO:0032991	C	macromolecular complex	_	_	_	_	_	_	_	_	_	2.2007	_	_	_	_	_	_	_	_	_	_	_	_	_	_	1.475	_	_	_	_	_	_	_	_	_	_	_	_	_	_	0.0063	_	_	_	_	_
GO:0032993	C	protein-DNA complex	_	_	_	_	_	_	_	_	_	2.1871	_	_	_	_	_	_	_	_	_	_	_	_	_	_	3.4717	_	_	_	_	_	_	_	_	_	_	_	_	_	_	0.0065	_	_	_	_	_
GO:0034357	C	photosynthetic membrane	_	_	_	_	2.4815	_	_	2.1192	_	3.8861	_	_	_	_	_	_	_	_	_	3.8015	_	_	4.2363	_	5.0629	_	_	_	_	_	_	_	_	_	0.0033	_	_	0.0076	_	0.00013	_	_	_	_	_
GO:0042597	C	periplasmic space	_	_	2.4949	_	_	_	_	_	_	_	_	_	2.7447	_	_	_	_	3.671	_	_	_	_	_	_	_	_	_	5.2067	_	_	_	_	0.0032	_	_	_	_	_	_	_	_	_	0.0018	_	_
GO:0043228	C	non-membrane-bounded organelle	_	_	_	_	_	_	_	_	_	3.0506	_	_	_	_	_	_	_	_	_	_	_	_	_	_	1.7798	_	_	_	_	_	_	_	_	_	_	_	_	_	_	0.00089	_	_	_	_	_
GO:0043232	C	intracellular non-membrane-bounded organelle	_	_	_	_	_	_	_	_	_	3.0506	_	_	_	_	_	_	_	_	_	_	_	_	_	_	1.7798	_	_	_	_	_	_	_	_	_	_	_	_	_	_	0.00089	_	_	_	_	_
GO:0044422	C	organelle part	_	_	_	_	_	_	_	_	_	1.7696	_	_	_	_	_	_	_	_	_	_	_	_	_	_	1.6542	_	_	_	_	_	_	_	_	_	_	_	_	_	_	0.017	_	_	_	_	_
GO:0044427	C	chromosomal part	_	_	_	_	1.8539	_	_	_	_	3.1871	_	_	_	_	_	_	_	_	_	2.7342	_	_	_	_	3.6414	_	_	_	_	_	_	_	_	_	0.014	_	_	_	_	0.00065	_	_	_	_	_
GO:0044430	C	cytoskeletal part	_	_	_	_	_	_	_	_	_	1.3768	_	_	_	_	_	_	_	_	_	_	_	_	_	_	2.9312	_	_	_	_	_	_	_	_	_	_	_	_	_	_	0.042	_	_	_	_	_
GO:0044446	C	intracellular organelle part	_	_	_	_	_	_	_	_	_	1.7696	_	_	_	_	_	_	_	_	_	_	_	_	_	_	1.6542	_	_	_	_	_	_	_	_	_	_	_	_	_	_	0.017	_	_	_	_	_
GO:0044462	C	external encapsulating structure part	_	_	2.4949	_	_	_	_	_	_	_	_	_	2.7447	_	_	_	_	3.671	_	_	_	_	_	_	_	_	_	5.2067	_	_	_	_	0.0032	_	_	_	_	_	_	_	_	_	0.0018	_	_
GO:0048046	C	apoplast	_	_	1.5086	_	_	_	_	_	_	1.3768	1.4685	_	1.4815	_	_	_	_	3.4743	_	_	_	_	_	_	3.8985	3.4038	_	4.5992	_	_	_	_	0.031	_	_	_	_	_	_	0.042	0.034	_	0.033	_	_
