# Supplementary material for: Genome-wide transcriptomic analysis of a desert willow, Salix psammophila, reveals the function of hub genes SpMDP1 and SpWRKY33 in drought tolerance
Source: BMC Plant Biol. 2019 Aug 15;19:356. doi: 10.1186/s12870-019-1900-1 (PMC6694639; doi:10.1186/s12870-019-1900-1)
Supplement: Supplementary file 4 — KEGG enrichment analysis of all DEGs. (XLSX 14 kb) [file 12870_2019_1900_MOESM4_ESM.xlsx]

## Sheet: Sheet1
KEGG enrichment analysis of all DEGs
	ko_id	Kegg_pathway	Enrichment_6h/0h	Enrichment_24h/0h	Enrichment_96h/0h	Enrichment_24h/6h	Enrichment_96h/24h	log10FDR_6h/0h	log10FDR_24h/0h	log10FDR_96h/0h	log10FDR_24h/6h	log10FDR_96h/24h	Corrected_P.value_6h/0h	Corrected_P.value_24h/0h	Corrected_P.value_96h/0h	Corrected_P.value_24h/6h	Corrected_P.value_96h/24h
1	ko00940	Phenylpropanoid biosynthesis	2.0101	2.7899	3.8244	2.6037	2.7642	6.2461	9.6562	10	2.0613	7.0224	5.67e-07	2.21e-10	0	0.00868302	9.5e-08
2	ko00360	Phenylalanine metabolism	2.1712	2.8828	3.844	NA	2.6685	5.2492	8.5052	9.9891	NA	3.6813	5.63e-06	3.12e-09	1.03e-10	NA	0.000208309
2	ko00980	Metabolism of xenobiotics by cytochrome P450	2.7663	3.3535	4.9588	NA	3.0963	5.7859	6.0862	9.7752	NA	2.4594	1.64e-06	8.2e-07	1.68e-10	NA	0.0034721
3	ko00480	Glutathione metabolism	2.1058	2.4658	2.9169	NA	NA	3.8806	4.2043	4.3199	NA	NA	0.000131648	6.25e-05	4.79e-05	NA	NA
4	ko00910	Nitrogen metabolism	2.5296	3.1357	NA	6.0359	NA	1.8469	2.3442	NA	3.311	NA	0.0142267	0.00452729	NA	0.000488596	NA
5	ko00941	Flavonoid biosynthesis	3.0511	NA	NA	NA	4.9176	4.7772	NA	NA	NA	5.9276	1.67e-05	NA	NA	NA	1.18e-06
6	ko00500	Starch and sucrose metabolism	1.7556	NA	1.9814	2.3039	2.0167	4.1893	NA	2.3518	1.6369	2.5914	6.47e-05	NA	0.00444824	0.0230746	0.00256206
7	ko00040	Pentose and glucuronate interconversions	NA	2.2995	2.4243	3.9837	2.2949	NA	3.004	1.9402	4.2619	1.4016	NA	0.000990843	0.0114764	5.47e-05	0.0396668
8	ko01200	Carbon metabolism	1.632	NA	NA	NA	NA	2.8951	NA	NA	NA	NA	0.00127326	NA	NA	NA	NA
9	ko04110	Cell cycle	NA	2.3187	NA	NA	3.4309	NA	3.831	NA	NA	8.2983	NA	0.000147566	NA	NA	5.03e-09
10	ko04540	Gap junction	NA	2.8872	NA	NA	NA	NA	1.6367	NA	NA	NA	NA	0.0230811	NA	NA	NA
11	ko00350	Tyrosine metabolism	NA	2.5809	NA	NA	NA	NA	1.4256	NA	NA	NA	NA	0.0375296	NA	NA	NA
12	ko00460	Cyanoamino acid metabolism	NA	NA	4.0757	NA	3.3682	NA	NA	4.5729	NA	2.4332	NA	NA	2.67e-05	NA	0.00368781
13	ko00592	alpha-Linolenic acid metabolism	NA	NA	2.6987	NA	NA	NA	NA	1.5248	NA	NA	NA	NA	0.029865	NA	NA
14	ko03030	DNA replication	NA	NA	NA	NA	3.6882	NA	NA	NA	NA	3.8398	NA	NA	NA	NA	0.000144627
