# Supplementary material for: Genome-wide transcriptomic analysis of a desert willow, Salix psammophila, reveals the function of hub genes SpMDP1 and SpWRKY33 in drought tolerance
Source: BMC Plant Biol. 2019 Aug 15;19:356. doi: 10.1186/s12870-019-1900-1 (PMC6694639; doi:10.1186/s12870-019-1900-1)
Supplement: Supplementary file 5 — GO enrichment analysis of nine clusters. (XLSX 45 kb) [file 12870_2019_1900_MOESM5_ESM.xlsx]

## Sheet: Sheet1
GO enrichment analysis of nine clusters
			FDR										Enrichment												|-log10
GO_acc	term_type	Term	Cluster1_FDR	Cluster2_FDR	Cluster3_FDR	Cluster4_FDR	Cluster5_FDR	Cluster6_FDR	Cluster7_FDR	Cluster8_FDR	Cluster9_FDR		Cluster1_Enrichment	Cluster2_Enrichment	Cluster3_Enrichment	Cluster4_Enrichment	Cluster5_Enrichment	Cluster6_Enrichment	Cluster7_Enrichment	Cluster8_Enrichment	Cluster9_Enrichment		term_type	GO_acc	Cluster1_FDR	Cluster2_FDR	Cluster3_FDR	Cluster4_FDR	Cluster5_FDR	Cluster6_FDR	Cluster7_FDR	Cluster8_FDR	Cluster9_FDR
GO:0005975	P	carbohydrate metabolic process	0.019	NA	NA	0.025	NA	0.0043	NA	NA	NA		2.2585	NA	NA	1.7479	NA	1.7508	NA	NA	NA		P	GO:0005975	1.7212	NA	NA	1.6021	NA	2.3665	NA	NA	NA		0.05	1.30103
GO:0006350	P	transcription	NA	0.044	0.031	NA	NA	NA	NA	NA	NA		NA	1.3964	1.3423	NA	NA	NA	NA	NA	NA		P	GO:0006350	NA	1.3565	1.5086	NA	NA	NA	NA	NA	NA		5e-08	7.30103
GO:0006351	P	transcription, DNA-dependent	NA	0.044	0.031	NA	NA	NA	NA	NA	NA		NA	1.3964	1.3423	NA	NA	NA	NA	NA	NA		P	GO:0006351	NA	1.3565	1.5086	NA	NA	NA	NA	NA	NA
GO:0006355	P	regulation of transcription, DNA-dependent	NA	0.013	0.0072	NA	NA	NA	NA	NA	NA		NA	1.4995	1.4286	NA	NA	NA	NA	NA	NA		P	GO:0006355	NA	1.8861	2.1427	NA	NA	NA	NA	NA	NA
GO:0006464	P	protein modification process	NA	NA	6.6e-09	NA	NA	0.03	NA	NA	NA		NA	NA	1.7076	NA	NA	1.3705	NA	NA	NA		P	GO:0006464	NA	NA	8.1805	NA	NA	1.5229	NA	NA	NA
GO:0006468	P	protein amino acid phosphorylation	NA	NA	3e-09	NA	NA	0.0071	NA	NA	NA		NA	NA	1.8018	NA	NA	1.4758	NA	NA	NA		P	GO:0006468	NA	NA	8.5229	NA	NA	2.1487	NA	NA	NA
GO:0006793	P	phosphorus metabolic process	NA	NA	7.1e-09	NA	NA	0.017	NA	NA	NA		NA	NA	1.723	NA	NA	1.4083	NA	NA	NA		P	GO:0006793	NA	NA	8.1487	NA	NA	1.7696	NA	NA	NA
GO:0006796	P	phosphate metabolic process	NA	NA	7.1e-09	NA	NA	0.017	NA	NA	NA		NA	NA	1.723	NA	NA	1.4083	NA	NA	NA		P	GO:0006796	NA	NA	8.1487	NA	NA	1.7696	NA	NA	NA
GO:0006950	P	response to stress	NA	0.002	NA	NA	NA	NA	NA	NA	NA		NA	2.1401	NA	NA	NA	NA	NA	NA	NA		P	GO:0006950	NA	2.699	NA	NA	NA	NA	NA	NA	NA
GO:0006979	P	response to oxidative stress	0.019	NA	NA	NA	NA	NA	0.0043	0.0043	NA		5.0958	NA	NA	NA	NA	NA	4.9471	4.9471	NA		P	GO:0006979	1.7212	NA	NA	NA	NA	NA	2.3665	2.3665	NA
GO:0008152	P	metabolic process	NA	NA	NA	NA	NA	NA	NA	NA	9.2e-05		NA	NA	NA	NA	NA	NA	NA	NA	1.1726		P	GO:0008152	NA	NA	NA	NA	NA	NA	NA	NA	4.0362
GO:0009889	P	regulation of biosynthetic process	NA	0.013	0.0075	NA	NA	NA	NA	NA	NA		NA	1.4871	1.4168	NA	NA	NA	NA	NA	NA		P	GO:0009889	NA	1.8861	2.1249	NA	NA	NA	NA	NA	NA
GO:0009987	P	cellular process	NA	NA	0.022	NA	NA	NA	NA	NA	NA		NA	NA	1.1186	NA	NA	NA	NA	NA	NA		P	GO:0009987	NA	NA	1.6576	NA	NA	NA	NA	NA	NA
GO:0010468	P	regulation of gene expression	NA	0.013	0.0075	NA	NA	NA	NA	NA	NA		NA	1.4819	1.4118	NA	NA	NA	NA	NA	NA		P	GO:0010468	NA	1.8861	2.1249	NA	NA	NA	NA	NA	NA
GO:0010556	P	regulation of macromolecule biosynthetic process	NA	0.013	0.0075	NA	NA	NA	NA	NA	NA		NA	1.4871	1.4168	NA	NA	NA	NA	NA	NA		P	GO:0010556	NA	1.8861	2.1249	NA	NA	NA	NA	NA	NA
GO:0015979	P	photosynthesis	NA	NA	NA	NA	NA	NA	NA	NA	3e-12		NA	NA	NA	NA	NA	NA	NA	NA	7.6791		P	GO:0015979	NA	NA	NA	NA	NA	NA	NA	NA	11.5229
GO:0016310	P	phosphorylation	NA	NA	6.6e-09	NA	NA	0.017	NA	NA	NA		NA	NA	1.7427	NA	NA	1.4121	NA	NA	NA		P	GO:0016310	NA	NA	8.1805	NA	NA	1.7696	NA	NA	NA
GO:0019219	P	regulation of nucleobase, nucleoside, nucleotide and nucleic acid metabolic process	NA	0.013	0.0072	NA	NA	NA	NA	NA	NA		NA	1.4951	1.4244	NA	NA	NA	NA	NA	NA		P	GO:0019219	NA	1.8861	2.1427	NA	NA	NA	NA	NA	NA
GO:0019222	P	regulation of metabolic process	NA	0.02	0.0075	NA	NA	NA	NA	NA	NA		NA	1.4519	1.4082	NA	NA	NA	NA	NA	NA		P	GO:0019222	NA	1.699	2.1249	NA	NA	NA	NA	NA	NA
GO:0031323	P	regulation of cellular metabolic process	NA	0.017	0.0072	NA	NA	NA	NA	NA	NA		NA	1.4621	1.418	NA	NA	NA	NA	NA	NA		P	GO:0031323	NA	1.7696	2.1427	NA	NA	NA	NA	NA	NA
GO:0031326	P	regulation of cellular biosynthetic process	NA	0.013	0.0075	NA	NA	NA	NA	NA	NA		NA	1.4871	1.4168	NA	NA	NA	NA	NA	NA		P	GO:0031326	NA	1.8861	2.1249	NA	NA	NA	NA	NA	NA
GO:0032774	P	RNA biosynthetic process	NA	0.044	0.032	NA	NA	NA	NA	NA	NA		NA	1.3948	1.3409	NA	NA	NA	NA	NA	NA		P	GO:0032774	NA	1.3565	1.4949	NA	NA	NA	NA	NA	NA
GO:0042221	P	response to chemical stimulus	NA	NA	NA	NA	NA	0.014	NA	NA	NA		NA	NA	NA	NA	NA	2.3014	NA	NA	NA		P	GO:0042221	NA	NA	NA	NA	NA	1.8539	NA	NA	NA
GO:0043170	P	macromolecule metabolic process	NA	NA	0.05	NA	NA	NA	NA	NA	NA		NA	NA	1.1479	NA	NA	NA	NA	NA	NA		P	GO:0043170	NA	NA	1.301	NA	NA	NA	NA	NA	NA
GO:0043412	P	macromolecule modification	NA	NA	2.3e-08	NA	NA	0.041	NA	NA	NA		NA	NA	1.663	NA	NA	1.3484	NA	NA	NA		P	GO:0043412	NA	NA	7.6383	NA	NA	1.3872	NA	NA	NA
GO:0043687	P	post-translational protein modification	NA	NA	7e-10	NA	NA	0.021	NA	NA	NA		NA	NA	1.7971	NA	NA	1.3997	NA	NA	NA		P	GO:0043687	NA	NA	9.1549	NA	NA	1.6778	NA	NA	NA
GO:0044260	P	cellular macromolecule metabolic process	NA	NA	0.037	NA	NA	NA	NA	NA	NA		NA	NA	1.1647	NA	NA	NA	NA	NA	NA		P	GO:0044260	NA	NA	1.4318	NA	NA	NA	NA	NA	NA
GO:0044262	P	cellular carbohydrate metabolic process	NA	NA	NA	NA	NA	0.0025	NA	NA	NA		NA	NA	NA	NA	NA	2.3959	NA	NA	NA		P	GO:0044262	NA	NA	NA	NA	NA	2.6021	NA	NA	NA
GO:0044267	P	cellular protein metabolic process	NA	NA	0.048	NA	NA	NA	NA	NA	NA		NA	NA	1.2338	NA	NA	NA	NA	NA	NA		P	GO:0044267	NA	NA	1.3188	NA	NA	NA	NA	NA	NA
GO:0045449	P	regulation of transcription	NA	0.013	0.0072	NA	NA	NA	NA	NA	NA		NA	1.4977	1.4269	NA	NA	NA	NA	NA	NA		P	GO:0045449	NA	1.8861	2.1427	NA	NA	NA	NA	NA	NA
GO:0050789	P	regulation of biological process	NA	NA	0.0026	NA	NA	NA	NA	NA	NA		NA	NA	1.4018	NA	NA	NA	NA	NA	NA		P	GO:0050789	NA	NA	2.585	NA	NA	NA	NA	NA	NA
GO:0050794	P	regulation of cellular process	NA	NA	0.0019	NA	NA	NA	NA	NA	NA		NA	NA	1.4193	NA	NA	NA	NA	NA	NA		P	GO:0050794	NA	NA	2.7212	NA	NA	NA	NA	NA	NA
GO:0050896	P	response to stimulus	NA	0.036	NA	NA	NA	NA	NA	NA	NA		NA	1.6945	NA	NA	NA	NA	NA	NA	NA		P	GO:0050896	NA	1.4437	NA	NA	NA	NA	NA	NA	NA
GO:0051171	P	regulation of nitrogen compound metabolic process	NA	0.013	0.0072	NA	NA	NA	NA	NA	NA		NA	1.4951	1.4244	NA	NA	NA	NA	NA	NA		P	GO:0051171	NA	1.8861	2.1427	NA	NA	NA	NA	NA	NA
GO:0051252	P	regulation of RNA metabolic process	NA	0.013	0.0072	NA	NA	NA	NA	NA	NA		NA	1.4995	1.4286	NA	NA	NA	NA	NA	NA		P	GO:0051252	NA	1.8861	2.1427	NA	NA	NA	NA	NA	NA
GO:0055085	P	transmembrane transport	NA	NA	NA	NA	NA	0.004	NA	NA	NA		NA	NA	NA	NA	NA	1.8839	NA	NA	NA		P	GO:0055085	NA	NA	NA	NA	NA	2.3979	NA	NA	NA
GO:0055114	P	oxidation reduction	NA	0.031	NA	NA	NA	NA	NA	NA	NA		NA	1.6085	NA	NA	NA	NA	NA	NA	NA		P	GO:0055114	NA	1.5086	NA	NA	NA	NA	NA	NA	NA
GO:0060255	P	regulation of macromolecule metabolic process	NA	0.014	0.0084	NA	NA	NA	NA	NA	NA		NA	1.4758	1.406	NA	NA	NA	NA	NA	NA		P	GO:0060255	NA	1.8539	2.0757	NA	NA	NA	NA	NA	NA
GO:0065007	P	biological regulation	NA	NA	0.0034	NA	NA	NA	NA	NA	NA		NA	NA	1.3819	NA	NA	NA	NA	NA	NA		P	GO:0065007	NA	NA	2.4685	NA	NA	NA	NA	NA	NA
GO:0080090	P	regulation of primary metabolic process	NA	0.013	0.0075	NA	NA	NA	NA	NA	NA		NA	1.4827	1.4126	NA	NA	NA	NA	NA	NA		P	GO:0080090	NA	1.8861	2.1249	NA	NA	NA	NA	NA	NA
GO:0000003	P	reproduction	NA	0.0013	NA	NA	NA	NA	NA	NA	NA		NA	3.2839	NA	NA	NA	NA	NA	NA	NA		P	GO:0000003	NA	2.8861	NA	NA	NA	NA	NA	NA	NA
GO:0000272	P	polysaccharide catabolic process	NA	0.04	NA	NA	NA	NA	NA	NA	NA		NA	6.2165	NA	NA	NA	NA	NA	NA	NA		P	GO:0000272	NA	1.3979	NA	NA	NA	NA	NA	NA	NA
GO:0005976	P	polysaccharide metabolic process	NA	NA	NA	NA	NA	0.0038	NA	NA	NA		NA	NA	NA	NA	NA	3.4203	NA	NA	NA		P	GO:0005976	NA	NA	NA	NA	NA	2.4202	NA	NA	NA
GO:0006915	P	apoptosis	NA	NA	0.0023	NA	NA	NA	NA	NA	NA		NA	NA	2.0509	NA	NA	NA	NA	NA	NA		P	GO:0006915	NA	NA	2.6383	NA	NA	NA	NA	NA	NA
GO:0007154	P	cell communication	NA	0.013	NA	NA	NA	NA	NA	NA	NA		NA	2.5111	NA	NA	NA	NA	NA	NA	NA		P	GO:0007154	NA	1.8861	NA	NA	NA	NA	NA	NA	NA
GO:0008037	P	cell recognition	NA	0.0013	NA	NA	NA	NA	NA	NA	NA		NA	3.3019	NA	NA	NA	NA	NA	NA	NA		P	GO:0008037	NA	2.8861	NA	NA	NA	NA	NA	NA	NA
GO:0008219	P	cell death	NA	NA	0.00035	NA	NA	NA	NA	NA	NA		NA	NA	2.1469	NA	NA	NA	NA	NA	NA		P	GO:0008219	NA	NA	3.4559	NA	NA	NA	NA	NA	NA
GO:0009605	P	response to external stimulus	NA	0.00063	NA	NA	NA	NA	NA	NA	NA		NA	10.7421	NA	NA	NA	NA	NA	NA	NA		P	GO:0009605	NA	3.2007	NA	NA	NA	NA	NA	NA	NA
GO:0009607	P	response to biotic stimulus	NA	0.0013	NA	NA	NA	NA	NA	NA	NA		NA	8.3922	NA	NA	NA	NA	NA	NA	NA		P	GO:0009607	NA	2.8861	NA	NA	NA	NA	NA	NA	NA
GO:0009611	P	response to wounding	NA	0.00048	NA	NA	NA	NA	NA	NA	NA		NA	13.4276	NA	NA	NA	NA	NA	NA	NA		P	GO:0009611	NA	3.3188	NA	NA	NA	NA	NA	NA	NA
GO:0009856	P	pollination	NA	0.0013	NA	NA	NA	NA	NA	NA	NA		NA	3.3019	NA	NA	NA	NA	NA	NA	NA		P	GO:0009856	NA	2.8861	NA	NA	NA	NA	NA	NA	NA
GO:0009875	P	pollen-pistil interaction	NA	0.0013	NA	NA	NA	NA	NA	NA	NA		NA	3.3019	NA	NA	NA	NA	NA	NA	NA		P	GO:0009875	NA	2.8861	NA	NA	NA	NA	NA	NA	NA
GO:0012501	P	programmed cell death	NA	NA	0.0023	NA	NA	NA	NA	NA	NA		NA	NA	2.0509	NA	NA	NA	NA	NA	NA		P	GO:0012501	NA	NA	2.6383	NA	NA	NA	NA	NA	NA
GO:0016265	P	death	NA	NA	0.00035	NA	NA	NA	NA	NA	NA		NA	NA	2.1469	NA	NA	NA	NA	NA	NA		P	GO:0016265	NA	NA	3.4559	NA	NA	NA	NA	NA	NA
GO:0016567	P	protein ubiquitination	NA	NA	0.015	NA	NA	NA	NA	NA	NA		NA	NA	3.1923	NA	NA	NA	NA	NA	NA		P	GO:0016567	NA	NA	1.8239	NA	NA	NA	NA	NA	NA
GO:0016998	P	cell wall macromolecule catabolic process	NA	0.044	NA	NA	NA	NA	NA	NA	NA		NA	4.7956	NA	NA	NA	NA	NA	NA	NA		P	GO:0016998	NA	1.3565	NA	NA	NA	NA	NA	NA	NA
GO:0022414	P	reproductive process	NA	0.0013	NA	NA	NA	NA	NA	NA	NA		NA	3.2839	NA	NA	NA	NA	NA	NA	NA		P	GO:0022414	NA	2.8861	NA	NA	NA	NA	NA	NA	NA
GO:0032446	P	protein modification by small protein conjugation	NA	NA	0.015	NA	NA	NA	NA	NA	NA		NA	NA	3.1564	NA	NA	NA	NA	NA	NA		P	GO:0032446	NA	NA	1.8239	NA	NA	NA	NA	NA	NA
GO:0032501	P	multicellular organismal process	NA	0.0013	NA	NA	NA	NA	NA	NA	NA		NA	3.0939	NA	NA	NA	NA	NA	NA	NA		P	GO:0032501	NA	2.8861	NA	NA	NA	NA	NA	NA	NA
GO:0044036	P	cell wall macromolecule metabolic process	NA	0.045	NA	NA	NA	NA	NA	NA	NA		NA	4.684	NA	NA	NA	NA	NA	NA	NA		P	GO:0044036	NA	1.3468	NA	NA	NA	NA	NA	NA	NA
GO:0048544	P	recognition of pollen	NA	0.0013	NA	NA	NA	NA	NA	NA	NA		NA	3.3019	NA	NA	NA	NA	NA	NA	NA		P	GO:0048544	NA	2.8861	NA	NA	NA	NA	NA	NA	NA
GO:0051704	P	multi-organism process	NA	0.00063	NA	NA	NA	NA	NA	NA	NA		NA	3.5523	NA	NA	NA	NA	NA	NA	NA		P	GO:0051704	NA	3.2007	NA	NA	NA	NA	NA	NA	NA
GO:0070647	P	protein modification by small protein conjugation or removal	NA	NA	0.015	NA	NA	NA	NA	NA	NA		NA	NA	3.1564	NA	NA	NA	NA	NA	NA		P	GO:0070647	NA	NA	1.8239	NA	NA	NA	NA	NA	NA
GO:0009415	P	response to water	NA	NA	0.0034	NA	NA	NA	NA	NA	NA		NA	NA	11.7869	NA	NA	NA	NA	NA	NA		P	GO:0009415	NA	NA	2.4685	NA	NA	NA	NA	NA	NA
GO:0016051	P	carbohydrate biosynthetic process	NA	NA	NA	NA	NA	0.0025	NA	NA	NA		NA	NA	NA	NA	NA	4.0972	NA	NA	NA		P	GO:0016051	NA	NA	NA	NA	NA	2.6021	NA	NA	NA
GO:0034637	P	cellular carbohydrate biosynthetic process	NA	NA	NA	NA	NA	0.0025	NA	NA	NA		NA	NA	NA	NA	NA	4.1745	NA	NA	NA		P	GO:0034637	NA	NA	NA	NA	NA	2.6021	NA	NA	NA
GO:0050790	P	regulation of catalytic activity	NA	NA	NA	0.014	NA	NA	NA	NA	NA		NA	NA	NA	3.3305	NA	NA	NA	NA	NA		P	GO:0050790	NA	NA	NA	1.8539	NA	NA	NA	NA	NA
GO:0065009	P	regulation of molecular function	NA	NA	NA	0.016	NA	NA	NA	NA	NA		NA	NA	NA	3.2861	NA	NA	NA	NA	NA		P	GO:0065009	NA	NA	NA	1.7959	NA	NA	NA	NA	NA
GO:0006091	P	generation of precursor metabolites and energy	NA	NA	NA	NA	NA	NA	NA	NA	1.7e-05		NA	NA	NA	NA	NA	NA	NA	NA	3.9118		P	GO:0006091	NA	NA	NA	NA	NA	NA	NA	NA	4.7696
GO:0006195	P	purine nucleotide catabolic process	NA	NA	NA	NA	NA	0.004	NA	NA	NA		NA	NA	NA	NA	NA	6.3784	NA	NA	NA		P	GO:0006195	NA	NA	NA	NA	NA	2.3979	NA	NA	NA
GO:0006259	P	DNA metabolic process	NA	NA	NA	1.1e-09	NA	NA	NA	NA	NA		NA	NA	NA	5.1345	NA	NA	NA	NA	NA		P	GO:0006259	NA	NA	NA	8.9586	NA	NA	NA	NA	NA
GO:0006260	P	DNA replication	NA	NA	NA	1.5e-14	NA	NA	NA	NA	NA		NA	NA	NA	12.7668	NA	NA	NA	NA	NA		P	GO:0006260	NA	NA	NA	13.8239	NA	NA	NA	NA	NA
GO:0006261	P	DNA-dependent DNA replication	NA	NA	NA	0.0013	NA	NA	NA	NA	NA		NA	NA	NA	18.6709	NA	NA	NA	NA	NA		P	GO:0006261	NA	NA	NA	2.8861	NA	NA	NA	NA	NA
GO:0006323	P	DNA packaging	NA	NA	NA	0.00024	NA	NA	NA	NA	NA		NA	NA	NA	5.7315	NA	NA	NA	NA	NA		P	GO:0006323	NA	NA	NA	3.6198	NA	NA	NA	NA	NA
GO:0006325	P	chromatin organization	NA	NA	NA	0.0034	NA	NA	NA	NA	NA		NA	NA	NA	4.0074	NA	NA	NA	NA	NA		P	GO:0006325	NA	NA	NA	2.4685	NA	NA	NA	NA	NA
GO:0006333	P	chromatin assembly or disassembly	NA	NA	NA	0.00025	NA	NA	NA	NA	NA		NA	NA	NA	5.6656	NA	NA	NA	NA	NA		P	GO:0006333	NA	NA	NA	3.6021	NA	NA	NA	NA	NA
GO:0006334	P	nucleosome assembly	NA	NA	NA	0.00024	NA	NA	NA	NA	NA		NA	NA	NA	5.7315	NA	NA	NA	NA	NA		P	GO:0006334	NA	NA	NA	3.6198	NA	NA	NA	NA	NA
GO:0006996	P	organelle organization	NA	NA	NA	0.0058	NA	NA	NA	NA	NA		NA	NA	NA	2.9873	NA	NA	NA	NA	NA		P	GO:0006996	NA	NA	NA	2.2366	NA	NA	NA	NA	NA
GO:0007017	P	microtubule-based process	NA	NA	NA	1.9e-15	NA	NA	0.0025	0.0025	NA		NA	NA	NA	8.6037	NA	NA	4.9957	4.9957	NA		P	GO:0007017	NA	NA	NA	14.7212	NA	NA	2.6021	2.6021	NA
GO:0007018	P	microtubule-based movement	NA	NA	NA	1.9e-15	NA	NA	0.0025	0.0025	NA		NA	NA	NA	11.4836	NA	NA	6.6252	6.6252	NA		P	GO:0007018	NA	NA	NA	14.7212	NA	NA	2.6021	2.6021	NA
GO:0009141	P	nucleoside triphosphate metabolic process	NA	NA	NA	0.024	NA	NA	NA	NA	NA		NA	NA	NA	3.5718	NA	NA	NA	NA	NA		P	GO:0009141	NA	NA	NA	1.6198	NA	NA	NA	NA	NA
GO:0009143	P	nucleoside triphosphate catabolic process	NA	NA	NA	NA	NA	0.004	NA	NA	NA		NA	NA	NA	NA	NA	6.3784	NA	NA	NA		P	GO:0009143	NA	NA	NA	NA	NA	2.3979	NA	NA	NA
GO:0009146	P	purine nucleoside triphosphate catabolic process	NA	NA	NA	NA	NA	0.004	NA	NA	NA		NA	NA	NA	NA	NA	6.3784	NA	NA	NA		P	GO:0009146	NA	NA	NA	NA	NA	2.3979	NA	NA	NA
GO:0009154	P	purine ribonucleotide catabolic process	NA	NA	NA	NA	NA	0.004	NA	NA	NA		NA	NA	NA	NA	NA	6.3784	NA	NA	NA		P	GO:0009154	NA	NA	NA	NA	NA	2.3979	NA	NA	NA
GO:0009166	P	nucleotide catabolic process	NA	NA	NA	NA	NA	0.004	NA	NA	NA		NA	NA	NA	NA	NA	6.3784	NA	NA	NA		P	GO:0009166	NA	NA	NA	NA	NA	2.3979	NA	NA	NA
GO:0009203	P	ribonucleoside triphosphate catabolic process	NA	NA	NA	NA	NA	0.004	NA	NA	NA		NA	NA	NA	NA	NA	6.3784	NA	NA	NA		P	GO:0009203	NA	NA	NA	NA	NA	2.3979	NA	NA	NA
GO:0009207	P	purine ribonucleoside triphosphate catabolic process	NA	NA	NA	NA	NA	0.004	NA	NA	NA		NA	NA	NA	NA	NA	6.3784	NA	NA	NA		P	GO:0009207	NA	NA	NA	NA	NA	2.3979	NA	NA	NA
GO:0009261	P	ribonucleotide catabolic process	NA	NA	NA	NA	NA	0.004	NA	NA	NA		NA	NA	NA	NA	NA	6.3784	NA	NA	NA		P	GO:0009261	NA	NA	NA	NA	NA	2.3979	NA	NA	NA
GO:0016043	P	cellular component organization	NA	NA	NA	0.0027	NA	NA	NA	NA	NA		NA	NA	NA	2.5603	NA	NA	NA	NA	NA		P	GO:0016043	NA	NA	NA	2.5686	NA	NA	NA	NA	NA
GO:0022607	P	cellular component assembly	NA	NA	NA	0.0018	NA	NA	NA	NA	NA		NA	NA	NA	3.2479	NA	NA	NA	NA	NA		P	GO:0022607	NA	NA	NA	2.7447	NA	NA	NA	NA	NA
GO:0031497	P	chromatin assembly	NA	NA	NA	0.00024	NA	NA	NA	NA	NA		NA	NA	NA	5.7315	NA	NA	NA	NA	NA		P	GO:0031497	NA	NA	NA	3.6198	NA	NA	NA	NA	NA
GO:0034621	P	cellular macromolecular complex subunit organization	NA	NA	NA	0.00024	NA	NA	NA	NA	NA		NA	NA	NA	4.0598	NA	NA	NA	NA	NA		P	GO:0034621	NA	NA	NA	3.6198	NA	NA	NA	NA	NA
GO:0034622	P	cellular macromolecular complex assembly	NA	NA	NA	8.1e-05	NA	NA	NA	NA	NA		NA	NA	NA	4.594	NA	NA	NA	NA	NA		P	GO:0034622	NA	NA	NA	4.0915	NA	NA	NA	NA	NA
GO:0034728	P	nucleosome organization	NA	NA	NA	0.00024	NA	NA	NA	NA	NA		NA	NA	NA	5.7315	NA	NA	NA	NA	NA		P	GO:0034728	NA	NA	NA	3.6198	NA	NA	NA	NA	NA
GO:0043086	P	negative regulation of catalytic activity	NA	NA	NA	0.00035	NA	0.0025	NA	NA	NA		NA	NA	NA	6.7338	NA	5.3197	NA	NA	NA		P	GO:0043086	NA	NA	NA	3.4559	NA	2.6021	NA	NA	NA
GO:0043933	P	macromolecular complex subunit organization	NA	NA	NA	0.0034	NA	NA	NA	NA	NA		NA	NA	NA	3.0229	NA	NA	NA	NA	NA		P	GO:0043933	NA	NA	NA	2.4685	NA	NA	NA	NA	NA
GO:0044085	P	cellular component biogenesis	NA	NA	NA	0.0027	NA	NA	NA	NA	NA		NA	NA	NA	2.8905	NA	NA	NA	NA	NA		P	GO:0044085	NA	NA	NA	2.5686	NA	NA	NA	NA	NA
GO:0044092	P	negative regulation of molecular function	NA	NA	NA	0.00035	NA	0.0025	NA	NA	NA		NA	NA	NA	6.7338	NA	5.3197	NA	NA	NA		P	GO:0044092	NA	NA	NA	3.4559	NA	2.6021	NA	NA	NA
GO:0046039	P	GTP metabolic process	NA	NA	NA	NA	NA	0.0069	NA	NA	NA		NA	NA	NA	NA	NA	5.7561	NA	NA	NA		P	GO:0046039	NA	NA	NA	NA	NA	2.1612	NA	NA	NA
GO:0046700	P	heterocycle catabolic process	NA	NA	NA	NA	NA	0.0073	NA	NA	NA		NA	NA	NA	NA	NA	5.4884	NA	NA	NA		P	GO:0046700	NA	NA	NA	NA	NA	2.1367	NA	NA	NA
GO:0051276	P	chromosome organization	NA	NA	NA	0.0015	NA	NA	NA	NA	NA		NA	NA	NA	4.1718	NA	NA	NA	NA	NA		P	GO:0051276	NA	NA	NA	2.8239	NA	NA	NA	NA	NA
GO:0065003	P	macromolecular complex assembly	NA	NA	NA	0.0015	NA	NA	NA	NA	NA		NA	NA	NA	3.3094	NA	NA	NA	NA	NA		P	GO:0065003	NA	NA	NA	2.8239	NA	NA	NA	NA	NA
GO:0065004	P	protein-DNA complex assembly	NA	NA	NA	0.00024	NA	NA	NA	NA	NA		NA	NA	NA	5.7315	NA	NA	NA	NA	NA		P	GO:0065004	NA	NA	NA	3.6198	NA	NA	NA	NA	NA
GO:0071103	P	DNA conformation change	NA	NA	NA	6.9e-05	NA	NA	NA	NA	NA		NA	NA	NA	5.868	NA	NA	NA	NA	NA		P	GO:0071103	NA	NA	NA	4.1612	NA	NA	NA	NA	NA
GO:0000271	P	polysaccharide biosynthetic process	NA	NA	NA	NA	NA	0.0025	NA	NA	NA		NA	NA	NA	NA	NA	4.9859	NA	NA	NA		P	GO:0000271	NA	NA	NA	NA	NA	2.6021	NA	NA	NA
GO:0006073	P	cellular glucan metabolic process	NA	NA	NA	NA	NA	0.0038	NA	NA	NA		NA	NA	NA	NA	NA	4.0368	NA	NA	NA		P	GO:0006073	NA	NA	NA	NA	NA	2.4202	NA	NA	NA
GO:0006184	P	GTP catabolic process	NA	NA	NA	NA	NA	0.0038	NA	NA	NA		NA	NA	NA	NA	NA	7.1515	NA	NA	NA		P	GO:0006184	NA	NA	NA	NA	NA	2.4202	NA	NA	NA
GO:0006855	P	multidrug transport	NA	NA	NA	NA	NA	0.041	NA	NA	0.0051		NA	NA	NA	NA	NA	3.4934	NA	NA	4.1218		P	GO:0006855	NA	NA	NA	NA	NA	1.3872	NA	NA	2.2924
GO:0006857	P	oligopeptide transport	NA	NA	NA	NA	NA	0.0071	NA	NA	NA		NA	NA	NA	NA	NA	4.403	NA	NA	NA		P	GO:0006857	NA	NA	NA	NA	NA	2.1487	NA	NA	NA
GO:0009250	P	glucan biosynthetic process	NA	NA	NA	NA	NA	0.0038	NA	NA	NA		NA	NA	NA	NA	NA	5.3636	NA	NA	NA		P	GO:0009250	NA	NA	NA	NA	NA	2.4202	NA	NA	NA
GO:0015833	P	peptide transport	NA	NA	NA	NA	NA	0.0071	NA	NA	NA		NA	NA	NA	NA	NA	4.403	NA	NA	NA		P	GO:0015833	NA	NA	NA	NA	NA	2.1487	NA	NA	NA
GO:0015893	P	drug transport	NA	NA	NA	NA	NA	0.041	NA	NA	0.0051		NA	NA	NA	NA	NA	3.4934	NA	NA	4.1218		P	GO:0015893	NA	NA	NA	NA	NA	1.3872	NA	NA	2.2924
GO:0030243	P	cellulose metabolic process	NA	NA	NA	NA	NA	0.0073	NA	NA	NA		NA	NA	NA	NA	NA	5.4884	NA	NA	NA		P	GO:0030243	NA	NA	NA	NA	NA	2.1367	NA	NA	NA
GO:0030244	P	cellulose biosynthetic process	NA	NA	NA	NA	NA	0.0073	NA	NA	NA		NA	NA	NA	NA	NA	5.4884	NA	NA	NA		P	GO:0030244	NA	NA	NA	NA	NA	2.1367	NA	NA	NA
GO:0033692	P	cellular polysaccharide biosynthetic process	NA	NA	NA	NA	NA	0.0025	NA	NA	NA		NA	NA	NA	NA	NA	5.0571	NA	NA	NA		P	GO:0033692	NA	NA	NA	NA	NA	2.6021	NA	NA	NA
GO:0042493	P	response to drug	NA	NA	NA	NA	NA	0.041	NA	NA	0.0051		NA	NA	NA	NA	NA	3.4934	NA	NA	4.1218		P	GO:0042493	NA	NA	NA	NA	NA	1.3872	NA	NA	2.2924
GO:0043623	P	cellular protein complex assembly	NA	NA	NA	NA	NA	0.031	NA	NA	NA		NA	NA	NA	NA	NA	4.1404	NA	NA	NA		P	GO:0043623	NA	NA	NA	NA	NA	1.5086	NA	NA	NA
GO:0044042	P	glucan metabolic process	NA	NA	NA	NA	NA	0.0038	NA	NA	NA		NA	NA	NA	NA	NA	4.0368	NA	NA	NA		P	GO:0044042	NA	NA	NA	NA	NA	2.4202	NA	NA	NA
GO:0044264	P	cellular polysaccharide metabolic process	NA	NA	NA	NA	NA	0.0025	NA	NA	NA		NA	NA	NA	NA	NA	4.0227	NA	NA	NA		P	GO:0044264	NA	NA	NA	NA	NA	2.6021	NA	NA	NA
GO:0051258	P	protein polymerization	NA	NA	NA	NA	NA	0.0093	NA	NA	NA		NA	NA	NA	NA	NA	5.2444	NA	NA	NA		P	GO:0051258	NA	NA	NA	NA	NA	2.0315	NA	NA	NA
GO:0001522	P	pseudouridine synthesis	NA	NA	NA	NA	NA	NA	NA	NA	0.00078		NA	NA	NA	NA	NA	NA	NA	NA	8.6748		P	GO:0001522	NA	NA	NA	NA	NA	NA	NA	NA	3.1079
GO:0009451	P	RNA modification	NA	NA	NA	NA	NA	NA	NA	NA	0.00014		NA	NA	NA	NA	NA	NA	NA	NA	6.393		P	GO:0009451	NA	NA	NA	NA	NA	NA	NA	NA	3.8539
GO:0009765	P	photosynthesis, light harvesting	NA	NA	NA	NA	NA	NA	NA	NA	5.2e-05		NA	NA	NA	NA	NA	NA	NA	NA	11.4745		P	GO:0009765	NA	NA	NA	NA	NA	NA	NA	NA	4.284
GO:0015977	P	carbon fixation	NA	NA	NA	NA	NA	NA	NA	NA	0.0068		NA	NA	NA	NA	NA	NA	NA	NA	15.0603		P	GO:0015977	NA	NA	NA	NA	NA	NA	NA	NA	2.1675
GO:0016073	P	snRNA metabolic process	NA	NA	NA	NA	NA	NA	NA	NA	0.0051		NA	NA	NA	NA	NA	NA	NA	NA	17.2118		P	GO:0016073	NA	NA	NA	NA	NA	NA	NA	NA	2.2924
GO:0019684	P	photosynthesis, light reaction	NA	NA	NA	NA	NA	NA	NA	NA	8.1e-06		NA	NA	NA	NA	NA	NA	NA	NA	11.1215		P	GO:0019684	NA	NA	NA	NA	NA	NA	NA	NA	5.0915
GO:0022613	P	ribonucleoprotein complex biogenesis	NA	NA	NA	NA	NA	NA	NA	NA	0.015		NA	NA	NA	NA	NA	NA	NA	NA	4.3812		P	GO:0022613	NA	NA	NA	NA	NA	NA	NA	NA	1.8239
GO:0031120	P	snRNA pseudouridine synthesis	NA	NA	NA	NA	NA	NA	NA	NA	0.0051		NA	NA	NA	NA	NA	NA	NA	NA	17.2118		P	GO:0031120	NA	NA	NA	NA	NA	NA	NA	NA	2.2924
GO:0034660	P	ncRNA metabolic process	NA	NA	NA	NA	NA	NA	NA	NA	0.05		NA	NA	NA	NA	NA	NA	NA	NA	2.7177		P	GO:0034660	NA	NA	NA	NA	NA	NA	NA	NA	1.301
GO:0040031	P	snRNA modification	NA	NA	NA	NA	NA	NA	NA	NA	0.0051		NA	NA	NA	NA	NA	NA	NA	NA	17.2118		P	GO:0040031	NA	NA	NA	NA	NA	NA	NA	NA	2.2924
GO:0042254	P	ribosome biogenesis	NA	NA	NA	NA	NA	NA	NA	NA	0.0068		NA	NA	NA	NA	NA	NA	NA	NA	4.9177		P	GO:0042254	NA	NA	NA	NA	NA	NA	NA	NA	2.1675
GO:0071704	P	organic substance metabolic process	NA	NA	NA	NA	NA	NA	NA	NA	0.0068		NA	NA	NA	NA	NA	NA	NA	NA	15.0603		P	GO:0071704	NA	NA	NA	NA	NA	NA	NA	NA	2.1675
GO:0003700	F	transcription factor activity	NA	0.0058	0.0011	NA	0.037	NA	NA	NA	NA		NA	1.8695	1.779	NA	2.0743	NA	NA	NA	NA		F	GO:0003700	NA	2.2366	2.9586	NA	1.4318	NA	NA	NA	NA
GO:0003824	F	catalytic activity	NA	NA	NA	NA	NA	6e-09	0.00052	0.00052	NA		NA	NA	NA	NA	NA	1.2692	1.2709	1.2709	NA		F	GO:0003824	NA	NA	NA	NA	NA	8.2218	3.284	3.284	NA
GO:0004553	F	hydrolase activity, hydrolyzing O-glycosyl compounds	1.9e-05	NA	NA	3.8e-05	NA	NA	0.037	0.037	NA		3.5553	NA	NA	2.7384	NA	NA	2.3105	2.3105	NA		F	GO:0004553	4.7212	NA	NA	4.4202	NA	NA	1.4318	1.4318	NA
GO:0004601	F	peroxidase activity	0.0038	NA	NA	NA	NA	NA	0.00082	0.00082	NA		4.7817	NA	NA	NA	NA	NA	5.0642	5.0642	NA		F	GO:0004601	2.4202	NA	NA	NA	NA	NA	3.0862	3.0862	NA
GO:0004672	F	protein kinase activity	NA	NA	5e-09	NA	NA	0.0064	NA	NA	NA		NA	NA	1.7753	NA	NA	1.4927	NA	NA	NA		F	GO:0004672	NA	NA	8.301	NA	NA	2.1938	NA	NA	NA
GO:0004857	F	enzyme inhibitor activity	2.8e-06	0.014	NA	NA	NA	NA	NA	NA	NA		6.1563	2.8418	NA	NA	NA	NA	NA	NA	NA		F	GO:0004857	5.5528	1.8539	NA	NA	NA	NA	NA	NA	NA
GO:0004866	F	endopeptidase inhibitor activity	2.1e-06	1e-06	NA	NA	NA	NA	NA	NA	NA		12.7163	8.2547	NA	NA	NA	NA	NA	NA	NA		F	GO:0004866	5.6778	6	NA	NA	NA	NA	NA	NA	NA
GO:0005215	F	transporter activity	NA	NA	NA	NA	NA	0.0051	NA	NA	NA		NA	NA	NA	NA	NA	1.7567	NA	NA	NA		F	GO:0005215	NA	NA	NA	NA	NA	2.2924	NA	NA	NA
GO:0005506	F	iron ion binding	1.9e-05	0.0081	NA	NA	NA	NA	0.021	0.021	NA		3.2267	2.0108	NA	NA	NA	NA	2.2554	2.2554	NA		F	GO:0005506	4.7212	2.0915	NA	NA	NA	NA	1.6778	1.6778	NA
GO:0009055	F	electron carrier activity	0.0093	NA	NA	NA	NA	NA	NA	NA	NA		2.4122	NA	NA	NA	NA	NA	NA	NA	NA		F	GO:0009055	2.0315	NA	NA	NA	NA	NA	NA	NA	NA
GO:0016209	F	antioxidant activity	0.008	NA	NA	NA	NA	NA	0.0016	0.0016	NA		4.2569	NA	NA	NA	NA	NA	4.5083	4.5083	NA		F	GO:0016209	2.0969	NA	NA	NA	NA	NA	2.7959	2.7959	NA
GO:0016301	F	kinase activity	NA	NA	1.7e-08	NA	NA	0.0095	NA	NA	NA		NA	NA	1.699	NA	NA	1.4351	NA	NA	NA		F	GO:0016301	NA	NA	7.7696	NA	NA	2.0223	NA	NA	NA
GO:0016462	F	pyrophosphatase activity	NA	NA	NA	2.7e-06	NA	NA	NA	NA	NA		NA	NA	NA	2.6419	NA	NA	NA	NA	NA		F	GO:0016462	NA	NA	NA	5.5686	NA	NA	NA	NA	NA
GO:0016491	F	oxidoreductase activity	8.4e-08	1.4e-05	NA	NA	NA	0.043	NA	NA	NA		2.3949	1.7391	NA	NA	NA	1.3739	NA	NA	NA		F	GO:0016491	7.0757	4.8539	NA	NA	NA	1.3665	NA	NA	NA
GO:0016684	F	oxidoreductase activity, acting on peroxide as acceptor	0.0038	NA	NA	NA	NA	NA	0.00082	0.00082	NA		4.7817	NA	NA	NA	NA	NA	5.0642	5.0642	NA		F	GO:0016684	2.4202	NA	NA	NA	NA	NA	3.0862	3.0862	NA
GO:0016705	F	oxidoreductase activity, acting on paired donors, with incorporation or reduction of molecular oxygen	0.00052	NA	NA	NA	NA	NA	NA	NA	NA		3.2623	NA	NA	NA	NA	NA	NA	NA	NA		F	GO:0016705	3.284	NA	NA	NA	NA	NA	NA	NA	NA
GO:0016740	F	transferase activity	NA	NA	0.0039	NA	NA	3.9e-06	NA	NA	NA		NA	NA	1.29	NA	NA	1.4822	NA	NA	NA		F	GO:0016740	NA	NA	2.4089	NA	NA	5.4089	NA	NA	NA
GO:0016757	F	transferase activity, transferring glycosyl groups	NA	NA	NA	NA	NA	0.0051	NA	NA	NA		NA	NA	NA	NA	NA	1.9899	NA	NA	NA		F	GO:0016757	NA	NA	NA	NA	NA	2.2924	NA	NA	NA
GO:0016758	F	transferase activity, transferring hexosyl groups	NA	NA	NA	NA	NA	0.012	NA	NA	NA		NA	NA	NA	NA	NA	1.9627	NA	NA	NA		F	GO:0016758	NA	NA	NA	NA	NA	1.9208	NA	NA	NA
GO:0016772	F	transferase activity, transferring phosphorus-containing groups	NA	NA	5.2e-07	NA	NA	NA	NA	NA	NA		NA	NA	1.5884	NA	NA	NA	NA	NA	NA		F	GO:0016772	NA	NA	6.284	NA	NA	NA	NA	NA	NA
GO:0016773	F	phosphotransferase activity, alcohol group as acceptor	NA	NA	5e-09	NA	NA	0.0098	NA	NA	NA		NA	NA	1.7474	NA	NA	1.4372	NA	NA	NA		F	GO:0016773	NA	NA	8.301	NA	NA	2.0088	NA	NA	NA
GO:0016787	F	hydrolase activity	NA	NA	NA	2.3e-06	NA	NA	NA	NA	NA		NA	NA	NA	1.6836	NA	NA	NA	NA	NA		F	GO:0016787	NA	NA	NA	5.6383	NA	NA	NA	NA	NA
GO:0016798	F	hydrolase activity, acting on glycosyl bonds	3.4e-05	NA	NA	8.3e-05	NA	NA	0.029	0.029	NA		3.3995	NA	NA	2.6184	NA	NA	2.332	2.332	NA		F	GO:0016798	4.4685	NA	NA	4.0809	NA	NA	1.5376	1.5376	NA
GO:0016817	F	hydrolase activity, acting on acid anhydrides	NA	NA	NA	1.9e-05	NA	NA	0.029	0.029	NA		NA	NA	NA	2.4196	NA	NA	2.074	2.074	NA		F	GO:0016817	NA	NA	NA	4.7212	NA	NA	1.5376	1.5376	NA
GO:0016818	F	hydrolase activity, acting on acid anhydrides, in phosphorus-containing anhydrides	NA	NA	NA	6.3e-06	NA	NA	0.021	0.021	NA		NA	NA	NA	2.5408	NA	NA	2.1778	2.1778	NA		F	GO:0016818	NA	NA	NA	5.2007	NA	NA	1.6778	1.6778	NA
GO:0017111	F	nucleoside-triphosphatase activity	NA	NA	NA	2.3e-06	NA	NA	NA	NA	NA		NA	NA	NA	2.6998	NA	NA	NA	NA	NA		F	GO:0017111	NA	NA	NA	5.6383	NA	NA	NA	NA	NA
GO:0020037	F	heme binding	2.8e-06	0.012	NA	NA	NA	NA	NA	NA	NA		3.6728	2.0345	NA	NA	NA	NA	NA	NA	NA		F	GO:0020037	5.5528	1.9208	NA	NA	NA	NA	NA	NA	NA
GO:0030234	F	enzyme regulator activity	0.00059	NA	NA	NA	NA	NA	NA	NA	NA		3.7056	NA	NA	NA	NA	NA	NA	NA	NA		F	GO:0030234	3.2291	NA	NA	NA	NA	NA	NA	NA	NA
GO:0030246	F	carbohydrate binding	NA	0.0014	NA	NA	NA	NA	NA	NA	NA		NA	2.8917	NA	NA	NA	NA	NA	NA	NA		F	GO:0030246	NA	2.8539	NA	NA	NA	NA	NA	NA	NA
GO:0030414	F	peptidase inhibitor activity	2.1e-06	1e-06	NA	NA	NA	NA	NA	NA	NA		12.7163	8.2547	NA	NA	NA	NA	NA	NA	NA		F	GO:0030414	5.6778	6	NA	NA	NA	NA	NA	NA	NA
GO:0030528	F	transcription regulator activity	NA	NA	NA	NA	0.049	NA	NA	NA	NA		NA	NA	NA	NA	1.7903	NA	NA	NA	NA		F	GO:0030528	NA	NA	NA	NA	1.3098	NA	NA	NA	NA
GO:0043167	F	ion binding	NA	0.045	NA	NA	NA	NA	NA	NA	NA		NA	1.3905	NA	NA	NA	NA	NA	NA	NA		F	GO:0043167	NA	1.3468	NA	NA	NA	NA	NA	NA	NA
GO:0043169	F	cation binding	NA	0.045	NA	NA	NA	NA	NA	NA	NA		NA	1.3905	NA	NA	NA	NA	NA	NA	NA		F	GO:0043169	NA	1.3468	NA	NA	NA	NA	NA	NA	NA
GO:0046872	F	metal ion binding	NA	0.045	NA	NA	NA	NA	NA	NA	NA		NA	1.396	NA	NA	NA	NA	NA	NA	NA		F	GO:0046872	NA	1.3468	NA	NA	NA	NA	NA	NA	NA
GO:0046906	F	tetrapyrrole binding	2.8e-06	0.012	NA	NA	NA	NA	NA	NA	NA		3.6659	2.0306	NA	NA	NA	NA	NA	NA	NA		F	GO:0046906	5.5528	1.9208	NA	NA	NA	NA	NA	NA	NA
GO:0048037	F	cofactor binding	NA	0.012	NA	NA	NA	NA	NA	NA	NA		NA	1.9924	NA	NA	NA	NA	NA	NA	NA		F	GO:0048037	NA	1.9208	NA	NA	NA	NA	NA	NA	NA
GO:0004674	F	protein serine/threonine kinase activity	NA	0.035	NA	NA	NA	NA	NA	NA	NA		NA	3.0987	NA	NA	NA	NA	NA	NA	NA		F	GO:0004674	NA	1.4559	NA	NA	NA	NA	NA	NA	NA
GO:0004842	F	ubiquitin-protein ligase activity	NA	NA	0.05	NA	NA	NA	NA	NA	NA		NA	NA	3.087	NA	NA	NA	NA	NA	NA		F	GO:0004842	NA	NA	1.301	NA	NA	NA	NA	NA	NA
GO:0004867	F	serine-type endopeptidase inhibitor activity	NA	2e-05	NA	NA	NA	NA	NA	NA	NA		NA	13.7328	NA	NA	NA	NA	NA	NA	NA		F	GO:0004867	NA	4.699	NA	NA	NA	NA	NA	NA	NA
GO:0005507	F	copper ion binding	NA	NA	NA	NA	NA	0.032	NA	NA	NA		NA	NA	NA	NA	NA	2.6339	NA	NA	NA		F	GO:0005507	NA	NA	NA	NA	NA	1.4949	NA	NA	NA
GO:0005529	F	sugar binding	NA	0.012	NA	NA	NA	NA	NA	NA	NA		NA	2.6033	NA	NA	NA	NA	NA	NA	NA		F	GO:0005529	NA	1.9208	NA	NA	NA	NA	NA	NA	NA
GO:0008168	F	methyltransferase activity	NA	NA	NA	NA	NA	0.0078	NA	NA	NA		NA	NA	NA	NA	NA	2.3339	NA	NA	NA		F	GO:0008168	NA	NA	NA	NA	NA	2.1079	NA	NA	NA
GO:0016741	F	transferase activity, transferring one-carbon groups	NA	NA	NA	NA	NA	0.0083	NA	NA	NA		NA	NA	NA	NA	NA	2.3119	NA	NA	NA		F	GO:0016741	NA	NA	NA	NA	NA	2.0809	NA	NA	NA
GO:0019787	F	small conjugating protein ligase activity	NA	NA	0.05	NA	NA	NA	NA	NA	NA		NA	NA	3.087	NA	NA	NA	NA	NA	NA		F	GO:0019787	NA	NA	1.301	NA	NA	NA	NA	NA	NA
GO:0050660	F	FAD binding	NA	0.045	NA	NA	NA	NA	NA	NA	NA		NA	2.6403	NA	NA	NA	NA	NA	NA	NA		F	GO:0050660	NA	1.3468	NA	NA	NA	NA	NA	NA	NA
GO:0008194	F	UDP-glycosyltransferase activity	NA	NA	NA	NA	NA	0.0064	NA	NA	NA		NA	NA	NA	NA	NA	3.4706	NA	NA	NA		F	GO:0008194	NA	NA	NA	NA	NA	2.1938	NA	NA	NA
GO:0015291	F	secondary active transmembrane transporter activity	NA	NA	NA	NA	NA	0.032	NA	NA	0.012		NA	NA	NA	NA	NA	2.8619	NA	NA	3.2368		F	GO:0015291	NA	NA	NA	NA	NA	1.4949	NA	NA	1.9208
GO:0015297	F	antiporter activity	NA	NA	NA	NA	NA	0.013	NA	NA	0.034		NA	NA	NA	NA	NA	3.25	NA	NA	3.0631		F	GO:0015297	NA	NA	NA	NA	NA	1.8861	NA	NA	1.4685
GO:0016853	F	isomerase activity	NA	NA	NA	NA	NA	NA	NA	NA	0.047		NA	NA	NA	NA	NA	NA	NA	NA	2.4615		F	GO:0016853	NA	NA	NA	NA	NA	NA	NA	NA	1.3279
GO:0003774	F	motor activity	NA	NA	NA	3.7e-15	NA	NA	0.0016	0.0016	NA		NA	NA	NA	10.0823	NA	NA	5.6013	5.6013	NA		F	GO:0003774	NA	NA	NA	14.4318	NA	NA	2.7959	2.7959	NA
GO:0003777	F	microtubule motor activity	NA	NA	NA	1.9e-15	NA	NA	0.00082	0.00082	NA		NA	NA	NA	11.4836	NA	NA	6.6252	6.6252	NA		F	GO:0003777	NA	NA	NA	14.7212	NA	NA	3.0862	3.0862	NA
GO:0003887	F	DNA-directed DNA polymerase activity	NA	NA	NA	0.0024	NA	NA	NA	NA	NA		NA	NA	NA	10.269	NA	NA	NA	NA	NA		F	GO:0003887	NA	NA	NA	2.6198	NA	NA	NA	NA	NA
GO:0004252	F	serine-type endopeptidase activity	NA	NA	NA	NA	NA	0.023	NA	NA	NA		NA	NA	NA	NA	NA	3.0197	NA	NA	NA		F	GO:0004252	NA	NA	NA	NA	NA	1.6383	NA	NA	NA
GO:0008236	F	serine-type peptidase activity	NA	NA	NA	NA	NA	0.049	NA	NA	NA		NA	NA	NA	NA	NA	2.3366	NA	NA	NA		F	GO:0008236	NA	NA	NA	NA	NA	1.3098	NA	NA	NA
GO:0016614	F	oxidoreductase activity, acting on CH-OH group of donors	NA	NA	NA	NA	NA	0.04	NA	NA	NA		NA	NA	NA	NA	NA	2.6474	NA	NA	NA		F	GO:0016614	NA	NA	NA	NA	NA	1.3979	NA	NA	NA
GO:0017171	F	serine hydrolase activity	NA	NA	NA	NA	NA	0.049	NA	NA	NA		NA	NA	NA	NA	NA	2.3366	NA	NA	NA		F	GO:0017171	NA	NA	NA	NA	NA	1.3098	NA	NA	NA
GO:0034061	F	DNA polymerase activity	NA	NA	NA	0.0046	NA	NA	NA	NA	NA		NA	NA	NA	8.802	NA	NA	NA	NA	NA		F	GO:0034061	NA	NA	NA	2.3372	NA	NA	NA	NA	NA
GO:0042802	F	identical protein binding	NA	NA	NA	0.00072	NA	0.0051	NA	NA	NA		NA	NA	NA	5.953	NA	4.7029	NA	NA	NA		F	GO:0042802	NA	NA	NA	3.1427	NA	2.2924	NA	NA	NA
GO:0008146	F	sulfotransferase activity	NA	NA	NA	NA	NA	0.043	NA	NA	NA		NA	NA	NA	NA	NA	4.3936	NA	NA	NA		F	GO:0008146	NA	NA	NA	NA	NA	1.3665	NA	NA	NA
GO:0008378	F	galactosyltransferase activity	NA	NA	NA	NA	NA	0.043	NA	NA	NA		NA	NA	NA	NA	NA	5.2059	NA	NA	NA		F	GO:0008378	NA	NA	NA	NA	NA	1.3665	NA	NA	NA
GO:0015238	F	drug transmembrane transporter activity	NA	NA	NA	NA	NA	0.043	NA	NA	0.012		NA	NA	NA	NA	NA	3.4934	NA	NA	4.1218		F	GO:0015238	NA	NA	NA	NA	NA	1.3665	NA	NA	1.9208
GO:0016759	F	cellulose synthase activity	NA	NA	NA	NA	NA	0.0064	NA	NA	NA		NA	NA	NA	NA	NA	6.2105	NA	NA	NA		F	GO:0016759	NA	NA	NA	NA	NA	2.1938	NA	NA	NA
GO:0016760	F	cellulose synthase (UDP-forming) activity	NA	NA	NA	NA	NA	0.0064	NA	NA	NA		NA	NA	NA	NA	NA	6.2105	NA	NA	NA		F	GO:0016760	NA	NA	NA	NA	NA	2.1938	NA	NA	NA
GO:0035251	F	UDP-glucosyltransferase activity	NA	NA	NA	NA	NA	0.0051	NA	NA	NA		NA	NA	NA	NA	NA	5.2679	NA	NA	NA		F	GO:0035251	NA	NA	NA	NA	NA	2.2924	NA	NA	NA
GO:0046527	F	glucosyltransferase activity	NA	NA	NA	NA	NA	0.0051	NA	NA	NA		NA	NA	NA	NA	NA	5.2679	NA	NA	NA		F	GO:0046527	NA	NA	NA	NA	NA	2.2924	NA	NA	NA
GO:0003723	F	RNA binding	NA	NA	NA	NA	NA	NA	NA	NA	0.00045		NA	NA	NA	NA	NA	NA	NA	NA	2.5506		F	GO:0003723	NA	NA	NA	NA	NA	NA	NA	NA	3.3468
GO:0009982	F	pseudouridine synthase activity	NA	NA	NA	NA	NA	NA	NA	NA	0.021		NA	NA	NA	NA	NA	NA	NA	NA	7.3337		F	GO:0009982	NA	NA	NA	NA	NA	NA	NA	NA	1.6778
GO:0016620	F	oxidoreductase activity, acting on the aldehyde or oxo group of donors, NAD or NADP as acceptor	NA	NA	NA	NA	NA	NA	NA	NA	0.039		NA	NA	NA	NA	NA	NA	NA	NA	5.073		F	GO:0016620	NA	NA	NA	NA	NA	NA	NA	NA	1.4089
GO:0016866	F	intramolecular transferase activity	NA	NA	NA	NA	NA	NA	NA	NA	0.039		NA	NA	NA	NA	NA	NA	NA	NA	4.5181		F	GO:0016866	NA	NA	NA	NA	NA	NA	NA	NA	1.4089
GO:0030515	F	snoRNA binding	NA	NA	NA	NA	NA	NA	NA	NA	0.012		NA	NA	NA	NA	NA	NA	NA	NA	17.2118		F	GO:0030515	NA	NA	NA	NA	NA	NA	NA	NA	1.9208
GO:0005618	C	cell wall	NA	NA	NA	NA	NA	NA	0.016	0.016	NA		NA	NA	NA	NA	NA	NA	4.2009	4.2009	NA		C	GO:0005618	NA	NA	NA	NA	NA	NA	1.7959	1.7959	NA
GO:0005622	C	intracellular	NA	NA	NA	0.0015	NA	NA	NA	NA	NA		NA	NA	NA	1.4308	NA	NA	NA	NA	NA		C	GO:0005622	NA	NA	NA	2.8239	NA	NA	NA	NA	NA
GO:0005623	C	cell	NA	NA	NA	NA	NA	NA	NA	NA	0.032		NA	NA	NA	NA	NA	NA	NA	NA	1.175		C	GO:0005623	NA	NA	NA	NA	NA	NA	NA	NA	1.4949
GO:0005634	C	nucleus	NA	NA	NA	0.0087	NA	NA	NA	NA	NA		NA	NA	NA	1.7558	NA	NA	NA	NA	NA		C	GO:0005634	NA	NA	NA	2.0605	NA	NA	NA	NA	NA
GO:0016020	C	membrane	NA	NA	NA	NA	NA	0.0024	NA	NA	NA		NA	NA	NA	NA	NA	1.439	NA	NA	NA		C	GO:0016020	NA	NA	NA	NA	NA	2.6198	NA	NA	NA
GO:0030312	C	external encapsulating structure	NA	NA	NA	NA	NA	NA	0.016	0.016	NA		NA	NA	NA	NA	NA	NA	3.6635	3.6635	NA		C	GO:0030312	NA	NA	NA	NA	NA	NA	1.7959	1.7959	NA
GO:0030529	C	ribonucleoprotein complex	NA	NA	NA	NA	NA	NA	NA	NA	0.048		NA	NA	NA	NA	NA	NA	NA	NA	1.6541		C	GO:0030529	NA	NA	NA	NA	NA	NA	NA	NA	1.3188
GO:0032991	C	macromolecular complex	NA	NA	NA	0.0061	NA	NA	NA	NA	NA		NA	NA	NA	1.6255	NA	NA	NA	NA	NA		C	GO:0032991	NA	NA	NA	2.2147	NA	NA	NA	NA	NA
GO:0043226	C	organelle	NA	NA	NA	9.9e-05	NA	NA	NA	NA	NA		NA	NA	NA	1.663	NA	NA	NA	NA	NA		C	GO:0043226	NA	NA	NA	4.0044	NA	NA	NA	NA	NA
GO:0043228	C	non-membrane-bounded organelle	NA	NA	NA	2.6e-06	NA	NA	NA	NA	NA		NA	NA	NA	2.4613	NA	NA	NA	NA	NA		C	GO:0043228	NA	NA	NA	5.585	NA	NA	NA	NA	NA
GO:0043229	C	intracellular organelle	NA	NA	NA	9.9e-05	NA	NA	NA	NA	NA		NA	NA	NA	1.663	NA	NA	NA	NA	NA		C	GO:0043229	NA	NA	NA	4.0044	NA	NA	NA	NA	NA
GO:0043232	C	intracellular non-membrane-bounded organelle	NA	NA	NA	2.6e-06	NA	NA	NA	NA	NA		NA	NA	NA	2.4613	NA	NA	NA	NA	NA		C	GO:0043232	NA	NA	NA	5.585	NA	NA	NA	NA	NA
GO:0044422	C	organelle part	NA	NA	NA	0.012	NA	NA	NA	NA	NA		NA	NA	NA	1.8979	NA	NA	NA	NA	NA		C	GO:0044422	NA	NA	NA	1.9208	NA	NA	NA	NA	NA
GO:0044424	C	intracellular part	NA	NA	NA	0.00089	NA	NA	NA	NA	NA		NA	NA	NA	1.4928	NA	NA	NA	NA	NA		C	GO:0044424	NA	NA	NA	3.0506	NA	NA	NA	NA	NA
GO:0044446	C	intracellular organelle part	NA	NA	NA	0.012	NA	NA	NA	NA	NA		NA	NA	NA	1.8979	NA	NA	NA	NA	NA		C	GO:0044446	NA	NA	NA	1.9208	NA	NA	NA	NA	NA
GO:0044464	C	cell part	NA	NA	NA	NA	NA	NA	NA	NA	0.032		NA	NA	NA	NA	NA	NA	NA	NA	1.175		C	GO:0044464	NA	NA	NA	NA	NA	NA	NA	NA	1.4949
GO:0000785	C	chromatin	NA	NA	NA	2.6e-05	NA	NA	NA	NA	NA		NA	NA	NA	6.4014	NA	NA	NA	NA	NA		C	GO:0000785	NA	NA	NA	4.585	NA	NA	NA	NA	NA
GO:0000786	C	nucleosome	NA	NA	NA	2.6e-05	NA	NA	NA	NA	NA		NA	NA	NA	6.4014	NA	NA	NA	NA	NA		C	GO:0000786	NA	NA	NA	4.585	NA	NA	NA	NA	NA
GO:0005694	C	chromosome	NA	NA	NA	1.2e-07	NA	NA	NA	NA	NA		NA	NA	NA	6.0853	NA	NA	NA	NA	NA		C	GO:0005694	NA	NA	NA	6.9208	NA	NA	NA	NA	NA
GO:0015630	C	microtubule cytoskeleton	NA	NA	NA	NA	NA	0.042	NA	NA	NA		NA	NA	NA	NA	NA	4.1404	NA	NA	NA		C	GO:0015630	NA	NA	NA	NA	NA	1.3768	NA	NA	NA
GO:0032993	C	protein-DNA complex	NA	NA	NA	2.6e-05	NA	NA	NA	NA	NA		NA	NA	NA	6.4014	NA	NA	NA	NA	NA		C	GO:0032993	NA	NA	NA	4.585	NA	NA	NA	NA	NA
GO:0044427	C	chromosomal part	NA	NA	NA	1.8e-06	NA	NA	NA	NA	NA		NA	NA	NA	6.3194	NA	NA	NA	NA	NA		C	GO:0044427	NA	NA	NA	5.7447	NA	NA	NA	NA	NA
GO:0005874	C	microtubule	NA	NA	NA	NA	NA	0.0024	NA	NA	NA		NA	NA	NA	NA	NA	7.1515	NA	NA	NA		C	GO:0005874	NA	NA	NA	NA	NA	2.6198	NA	NA	NA
GO:0005759	C	mitochondrial matrix	NA	NA	NA	NA	NA	NA	NA	NA	0.009		NA	NA	NA	NA	NA	NA	NA	NA	10.0402		C	GO:0005759	NA	NA	NA	NA	NA	NA	NA	NA	2.0458
GO:0009521	C	photosystem	NA	NA	NA	NA	NA	NA	NA	NA	4.9e-08		NA	NA	NA	NA	NA	NA	NA	NA	7.3844		C	GO:0009521	NA	NA	NA	NA	NA	NA	NA	NA	7.3098
GO:0009522	C	photosystem I	NA	NA	NA	NA	NA	NA	NA	NA	0.0008		NA	NA	NA	NA	NA	NA	NA	NA	10.5422		C	GO:0009522	NA	NA	NA	NA	NA	NA	NA	NA	3.0969
GO:0009523	C	photosystem II	NA	NA	NA	NA	NA	NA	NA	NA	8.8e-05		NA	NA	NA	NA	NA	NA	NA	NA	6.4257		C	GO:0009523	NA	NA	NA	NA	NA	NA	NA	NA	4.0555
GO:0009579	C	thylakoid	NA	NA	NA	NA	NA	NA	NA	NA	4.9e-08		NA	NA	NA	NA	NA	NA	NA	NA	6.6935		C	GO:0009579	NA	NA	NA	NA	NA	NA	NA	NA	7.3098
GO:0009654	C	oxygen evolving complex	NA	NA	NA	NA	NA	NA	NA	NA	0.00084		NA	NA	NA	NA	NA	NA	NA	NA	6.7772		C	GO:0009654	NA	NA	NA	NA	NA	NA	NA	NA	3.0757
GO:0019898	C	extrinsic to membrane	NA	NA	NA	NA	NA	NA	NA	NA	0.0048		NA	NA	NA	NA	NA	NA	NA	NA	7.0282		C	GO:0019898	NA	NA	NA	NA	NA	NA	NA	NA	2.3188
GO:0031974	C	membrane-enclosed lumen	NA	NA	NA	NA	NA	NA	NA	NA	0.025		NA	NA	NA	NA	NA	NA	NA	NA	3.1935		C	GO:0031974	NA	NA	NA	NA	NA	NA	NA	NA	1.6021
GO:0031980	C	mitochondrial lumen	NA	NA	NA	NA	NA	NA	NA	NA	0.009		NA	NA	NA	NA	NA	NA	NA	NA	10.0402		C	GO:0031980	NA	NA	NA	NA	NA	NA	NA	NA	2.0458
GO:0034357	C	photosynthetic membrane	NA	NA	NA	NA	NA	NA	NA	NA	5.4e-08		NA	NA	NA	NA	NA	NA	NA	NA	6.9369		C	GO:0034357	NA	NA	NA	NA	NA	NA	NA	NA	7.2676
GO:0044436	C	thylakoid part	NA	NA	NA	NA	NA	NA	NA	NA	8.8e-05		NA	NA	NA	NA	NA	NA	NA	NA	6.5718		C	GO:0044436	NA	NA	NA	NA	NA	NA	NA	NA	4.0555
