# Supplementary material for: Genome-wide transcriptomic analysis of a desert willow, Salix psammophila, reveals the function of hub genes SpMDP1 and SpWRKY33 in drought tolerance
Source: BMC Plant Biol. 2019 Aug 15;19:356. doi: 10.1186/s12870-019-1900-1 (PMC6694639; doi:10.1186/s12870-019-1900-1)
Supplement: Supplementary file 6 — The genes in co-expression network. (XLSX 30 kb) [file 12870_2019_1900_MOESM6_ESM.xlsx]

## Sheet: Sheet1
The genes in co-expression network
Genes	Classification	Homologous gene in Arabidopsis thaliana	Annotations
SapurV1A.0001s2000	Others	AT2G36310.1	uridine-ribohydrolase 1
SapurV1A.0005s0440	Stress	AT1G27730.1	salt tolerance zinc finger
SapurV1A.0006s0480	Others	AT1G19530.1	-
SapurV1A.0006s1450	Ca_Signal	AT4G14640.1	calmodulin 8
SapurV1A.0007s0330	Others	AT1G27100.1	Actin cross-linking protein
SapurV1A.0008s0960	Others	AT5G59790.1	Domain of unknown function (DUF966)
SapurV1A.0009s1190	Others	AT3G56710.1	sigma factor binding protein 1
SapurV1A.0011s0850	Others	AT3G57520.1	seed imbibition 2
SapurV1A.0012s0350	Others	AT4G32480.1	Protein of unknown function (DUF506)
SapurV1A.0014s0140	Transcription factor	AT2G47190.1	MYB domain protein 2
SapurV1A.0014s0920	Protein_Modification	AT1G05000.1	Phosphotyrosine protein phosphatases superfamily protein
SapurV1A.0014s1110	Others	AT3G21610.1	Acid phosphatase/vanadium-dependent haloperoxidase-related protein
SapurV1A.0016s0780	Others	AT1G76250.1	-
SapurV1A.0016s1170	Others	AT1G76070.1	-
SapurV1A.0017s0360	Others	AT2G26530.1	Protein of unknown function (DUF1645)
SapurV1A.0017s0870	Transport	AT2G44610.1	Ras-related small GTP-binding family protein
SapurV1A.0018s0020	Others	AT3G52105.1	-
SapurV1A.0019s0710	Others	AT1G10020.1	Protein of unknown function (DUF1005)
SapurV1A.0021s0310	Transcription factor	AT4G13480.1	MYB domain protein 79
SapurV1A.0021s0930	Transcription factor	AT3G23250.1	MYB domain protein 15
SapurV1A.0022s0410	Others	AT3G06390.1	Uncharacterised protein family (UPF0497)
SapurV1A.0027s0850	Others	AT1G01550.1	Protein of unknown function (DUF793)
SapurV1A.0029s0090	Others	AT1G29690.1	MAC/Perforin domain-containing protein
SapurV1A.0032s0250	Others	AT4G32480.1	Protein of unknown function (DUF506)
SapurV1A.0036s0350	Others	AT5G04760.1	Duplicated homeodomain-like superfamily protein
SapurV1A.0037s0590	Transcription	AT4G39230.1	NmrA-like negative transcriptional regulator family protein
SapurV1A.0038s0750	Transcription factor	AT2G37430.1	C2H2 and C2HC zinc fingers superfamily protein
SapurV1A.0044s0180	Others	AT1G61260.1	Protein of unknown function (DUF761)
SapurV1A.0044s0200	Protein_Modification	AT4G21570.1	Protein of unknown function (DUF300)
SapurV1A.0044s0700	Others	AT4G27450.1	Aluminium induced protein with YGL and LRDR motifs
SapurV1A.0047s0010	Others	-	-
SapurV1A.0048s0640	Others	AT4G03420.1	Protein of unknown function (DUF789)
SapurV1A.0053s0540	Others	AT3G23590.1	REF4-related 1
SapurV1A.0055s0300	Others	AT1G14780.1	MAC/Perforin domain-containing protein
SapurV1A.0058s0720	Others	AT5G51160.1	Ankyrin repeat family protein
SapurV1A.0060s0320	Others	AT1G13480.1	Protein of unknown function (DUF1262)
SapurV1A.0061s0070	Others	AT2G40000.1	ortholog of sugar beet HS1 PRO-1 2
SapurV1A.0065s0050	Others	AT5G01750.2	Protein of unknown function (DUF567)
SapurV1A.0065s0300	Others	-	-
SapurV1A.0069s0340	Others	AT1G67850.1	Protein of unknown function (DUF707)
SapurV1A.0070s0010	Others	AT2G38710.1	AMMECR1 family
SapurV1A.0072s0440	Protein_Modification	AT3G15580.1	Ubiquitin-like superfamily protein
SapurV1A.0078s0310	Others	AT1G68440.1	-
SapurV1A.0078s0320	Others	AT1G68450.1	VQ motif-containing protein
SapurV1A.0081s0390	Metabolism	AT5G19850.1	alpha/beta-Hydrolases superfamily protein
SapurV1A.0082s0440	Others	AT1G48450.1	Protein of unknown function (DUF760)
SapurV1A.0086s0580	Ca_Signal	AT4G33050.3	calmodulin-binding family protein
SapurV1A.0087s0120	Others	AT2G19450.1	membrane bound O-acyl transferase (MBOAT) family protein
SapurV1A.0087s0240	Others	AT5G56750.1	N-MYC downregulated-like 1
SapurV1A.0090s0020	Others	-	-
SapurV1A.0090s0270	Others	AT2G15960.1	-
SapurV1A.0090s0570	Others	AT2G15760.1	Protein of unknown function (DUF1645)
SapurV1A.0091s0350	Others	AT4G39070.1	B-box zinc finger family protein
SapurV1A.0092s0170	Others	AT5G19080.1	RING/U-box superfamily protein
SapurV1A.0094s0410	Others	AT3G07200.1	RING/U-box superfamily protein
SapurV1A.0097s0190	Others	-	-
SapurV1A.0101s0220	Others	AT5G16120.2	alpha/beta-Hydrolases superfamily protein
SapurV1A.0101s0230	Others	AT5G16110.1	-
SapurV1A.0108s0180	Others	AT2G19460.1	Protein of unknown function (DUF3511)
SapurV1A.0108s0200	Ca_Signal	AT4G33050.3	calmodulin-binding family protein
SapurV1A.0114s0400	Others	AT3G06500.1	Plant neutral invertase family protein
SapurV1A.0116s0210	Transcription factor	AT3G49940.1	LOB domain-containing protein 38
SapurV1A.0116s0230	Others	-	-
SapurV1A.0120s0170	Others	AT2G01275.1	RING/FYVE/PHD zinc finger superfamily protein
SapurV1A.0125s0610	Others	AT4G35390.1	AT-hook protein of GA feedback 1
SapurV1A.0128s0060	Transcription factor	AT3G46620.1	Zinc finger (C3HC4-type RING finger) family protein
SapurV1A.0152s0410	Others	AT4G02040.1	-
SapurV1A.0154s0070	Protein_Modification	AT3G22260.1	Cysteine proteinases superfamily protein
SapurV1A.0154s0120	Others	AT2G32210.1	-
SapurV1A.0162s0260	Others	AT3G14430.1	-
SapurV1A.0172s0080	Others	AT1G80180.1	-
SapurV1A.0180s0130	Metabolism	AT4G01970.1	stachyose synthase
SapurV1A.0180s0410	Others	AT1G02610.1	RING/FYVE/PHD zinc finger superfamily protein
SapurV1A.0186s0200	Others	AT3G16640.1	translationally controlled tumor protein
SapurV1A.0186s0220	Stress	AT5G27760.1	Hypoxia-responsive family protein
SapurV1A.0191s0210	Stress	AT5G38760.1	Late embryogenesis abundant protein (LEA) family protein
SapurV1A.0196s0350	Others	-	-
SapurV1A.0197s0190	Metabolism	AT5G20250.4	Raffinose synthase family protein
SapurV1A.0210s0170	Others	AT4G39720.1	VQ motif-containing protein
SapurV1A.0218s0090	Transport	AT1G47670.1	Transmembrane amino acid transporter family protein
SapurV1A.0226s0250	Others	AT2G36680.1	Modifier of rudimentary (Mod(r)) protein
SapurV1A.0242s0090	Others	AT1G29640.1	Protein of unknown function, DUF584
SapurV1A.0243s0470	Others	AT3G20898.1	-
SapurV1A.0252s0130	Others	AT3G04300.1	RmlC-like cupins superfamily protein
SapurV1A.0264s0160	Others	AT3G16720.1	TOXICOS EN LEVADURA 2
SapurV1A.0266s0350	Others	AT4G37420.1	Domain of unknown function (DUF23)
SapurV1A.0268s0030	Others	AT5G45100.1	SBP (S-ribonuclease binding protein) family protein
SapurV1A.0268s0110	Others	AT1G25275.3	-
SapurV1A.0270s0140	Others	AT2G42360.1	RING/U-box superfamily protein
SapurV1A.0279s0300	Others	AT5G64480.1	-
SapurV1A.0295s0430	Others	AT2G32210.1	-
SapurV1A.0308s0040	Others	AT5G18150.1	Methyltransferase-related protein
SapurV1A.0311s0040	Others	AT5G49100.1	-
SapurV1A.0323s0040	Others	AT3G29770.1	methyl esterase 11
SapurV1A.0347s0260	Others	AT4G31020.1	alpha/beta-Hydrolases superfamily protein
SapurV1A.0350s0060	Others	AT3G22790.1	Kinase interacting (KIP1-like) family protein
SapurV1A.0351s0020	Others	AT2G01340.1	-
SapurV1A.0356s0260	Ca_Signal	AT4G20780.1	calmodulin like 42
SapurV1A.0368s0270	Others	AT2G44010.1	-
SapurV1A.0369s0140	Others	-	-
SapurV1A.0371s0110	Metabolism	AT2G16710.1	Iron-sulphur cluster biosynthesis family protein
SapurV1A.0371s0450	Others	AT2G38790.1	-
SapurV1A.0380s0110	Others	AT1G32740.1	SBP (S-ribonuclease binding protein) family protein
SapurV1A.0391s0300	Transcription factor	AT1G22640.1	MYB domain protein 3
SapurV1A.0398s0280	Others	AT2G23270.1	-
SapurV1A.0401s0090	Others	AT4G27450.1	Aluminium induced protein with YGL and LRDR motifs
SapurV1A.0403s0160	Transport	AT5G10260.1	RAB GTPase homolog H1E
SapurV1A.0415s0010	Others	AT4G18380.1	F-box family protein
SapurV1A.0439s0290	Others	AT2G38790.1	-
SapurV1A.0457s0120	Others	AT3G50120.1	Plant protein of unknown function (DUF247)
SapurV1A.0463s0100	Others	AT2G14110.1	Haloacid dehalogenase-like hydrolase (HAD) superfamily protein
SapurV1A.0470s0250	Others	AT3G02430.1	Protein of unknown function (DUF679)
SapurV1A.0476s0070	Others	AT1G59590.1	ZCF37
SapurV1A.0476s0220	Stress	AT1G27730.1	salt tolerance zinc finger
SapurV1A.0480s0280	Metabolism	AT1G14020.1	O-fucosyltransferase family protein
SapurV1A.0497s0050	Others	AT4G28025.1	-
SapurV1A.0498s0220	Others	AT5G53050.2	alpha/beta-Hydrolases superfamily protein
SapurV1A.0500s0150	Others	AT2G42360.1	RING/U-box superfamily protein
SapurV1A.0507s0100	Stress	AT4G11650.1	osmotin 34
SapurV1A.0510s0170	Others	AT5G06280.1	-
SapurV1A.0517s0110	Others	-	-
SapurV1A.0532s0230	Others	AT4G12080.1	AT-hook motif nuclear-localized protein 1
SapurV1A.0539s0180	Others	-	-
SapurV1A.0561s0110	Stress	AT2G27080.1	Late embryogenesis abundant (LEA) hydroxyproline-rich glycoprotein family
SapurV1A.0569s0060	Others	-	-
SapurV1A.0569s0140	Others	AT2G16460.1	Protein of unknown function (DUF1640)
SapurV1A.0573s0040	Others	AT1G20460.1	-
SapurV1A.0594s0100	Others	AT5G64820.1	-
SapurV1A.0608s0060	Others	AT4G37710.1	VQ motif-containing protein
SapurV1A.0611s0050	Others	AT1G58420.1	Uncharacterised conserved protein UCP031279
SapurV1A.0613s0080	Others	AT2G14095.1	-
SapurV1A.0613s0100	Others	AT2G14095.1	-
SapurV1A.0615s0080	Others	AT2G27310.1	F-box family protein
SapurV1A.0616s0020	Others	AT3G60310.1	-
SapurV1A.0619s0030	Others	AT4G18380.1	F-box family protein
SapurV1A.0627s0080	Others	AT2G15695.1	Protein of unknown function DUF829, transmembrane 53
SapurV1A.0637s0070	Metabolism	AT2G43320.1	S-adenosyl-L-methionine-dependent methyltransferases superfamily protein
SapurV1A.0649s0060	Transport	AT3G17700.1	cyclic nucleotide-binding transporter 1
SapurV1A.0654s0070	Others	AT5G64260.1	EXORDIUM like 2
SapurV1A.0655s0020	Cell_Death	AT3G18770.1	Autophagy-related protein 13
SapurV1A.0655s0060	Others	AT1G76890.2	Duplicated homeodomain-like superfamily protein
SapurV1A.0660s0170	Others	AT4G21920.1	-
SapurV1A.0666s0070	Others	AT1G33055.1	-
SapurV1A.0668s0210	Others	AT4G13180.1	NAD(P)-binding Rossmann-fold superfamily protein
SapurV1A.0679s0130	Others	AT4G03510.1	RING membrane-anchor 1
SapurV1A.0724s0030	Others	AT2G44260.1	Plant protein of unknown function (DUF946)
SapurV1A.0734s0100	Others	-	-
SapurV1A.0739s0020	Stress	AT5G49230.1	Drought-responsive family protein
SapurV1A.0739s0190	Others	-	-
SapurV1A.0742s0150	Hormone	AT4G20880.1	ethylene-responsive nuclear protein / ethylene-regulated nuclear protein (ERT2)
SapurV1A.0744s0070	Others	AT3G50900.1	-
SapurV1A.0744s0110	Others	AT4G36500.1	-
SapurV1A.0750s0120	Others	AT5G14420.1	RING domain ligase2
SapurV1A.0762s0170	Metabolism	AT4G24160.1	alpha/beta-Hydrolases superfamily protein
SapurV1A.0768s0110	Metabolism	AT3G52600.1	cell wall invertase 2
SapurV1A.0773s0130	Signal	AT5G56190.2	Transducin/WD40 repeat-like superfamily protein
SapurV1A.0801s0070	Others	AT1G18720.1	Protein of unknown function (DUF962)
SapurV1A.0816s0100	Others	-	-
SapurV1A.0824s0060	Others	AT4G27450.1	Aluminium induced protein with YGL and LRDR motifs
SapurV1A.0825s0130	Metabolism	AT2G40095.1	Alpha/beta hydrolase related protein
SapurV1A.0828s0010	Others	-	-
SapurV1A.0862s0250	Stress	AT1G65690.1	Late embryogenesis abundant (LEA) hydroxyproline-rich glycoprotein family
SapurV1A.0863s0120	Others	AT5G24890.1	-
SapurV1A.0888s0060	Others	AT2G40000.1	ortholog of sugar beet HS1 PRO-1 2
SapurV1A.0925s0140	Others	AT3G20898.1	-
SapurV1A.0933s0080	Others	AT3G11810.1	-
SapurV1A.0943s0020	Others	AT2G41180.1	VQ motif-containing protein
SapurV1A.0945s0090	Others	AT1G09645.1	-
SapurV1A.0977s0040	Stress	AT1G20030.2	Pathogenesis-related thaumatin superfamily protein
SapurV1A.0984s0040	Others	AT5G11070.1	-
SapurV1A.0989s0010	Signal	AT1G18390.1	Protein kinase superfamily protein
SapurV1A.1001s0010	Others	AT1G25570.1	Di-glucose binding protein with Leucine-rich repeat domain
SapurV1A.1022s0080	Others	AT1G68630.1	PLAC8 family protein
SapurV1A.1058s0090	Others	AT2G39050.1	hydroxyproline-rich glycoprotein family protein
SapurV1A.1114s0110	Others	AT3G20340.1	-
SapurV1A.1124s0070	Others	AT3G05170.1	Phosphoglycerate mutase family protein
SapurV1A.1147s0010	Others	AT2G23790.1	Protein of unknown function (DUF607)
SapurV1A.1151s0070	Stress	AT5G12020.1	17.6 kDa class II heat shock protein
SapurV1A.1162s0050	Others	AT5G42110.1	-
SapurV1A.1183s0020	Others	AT3G02430.1	Protein of unknown function (DUF679)
SapurV1A.1287s0010	Others	AT2G23790.1	Protein of unknown function (DUF607)
SapurV1A.1301s0040	Others	AT2G15580.1	RING/U-box superfamily protein
SapurV1A.1302s0060	Transport	AT3G43660.1	Vacuolar iron transporter (VIT) family protein
SapurV1A.1303s0080	Transport	AT5G14040.1	phosphate transporter 3;1
SapurV1A.1380s0030	Others	-	-
SapurV1A.1380s0050	Others	-	-
SapurV1A.1387s0030	Others	AT5G26731.1	-
SapurV1A.1412s0120	Others	-	-
SapurV1A.1460s0070	Others	AT1G27290.1	-
SapurV1A.1460s0080	Others	-	-
SapurV1A.1461s0060	Others	AT1G72220.1	RING/U-box superfamily protein
SapurV1A.1472s0010	Others	-	-
SapurV1A.1481s0050	Others	AT5G14420.1	RING domain ligase2
SapurV1A.1487s0060	Others	-	-
SapurV1A.1521s0040	Others	AT1G19020.1	-
SapurV1A.1546s0050	Others	AT1G10330.1	Tetratricopeptide repeat (TPR)-like superfamily protein
SapurV1A.1613s0030	Others	AT3G47160.1	RING/U-box superfamily protein
SapurV1A.1688s0030	Others	AT1G15400.3	-
SapurV1A.1744s0060	Others	AT1G06720.1	P-loop containing nucleoside triphosphate hydrolases superfamily protein
SapurV1A.1770s0010	Ca_Signal	AT4G13440.1	Calcium-binding EF-hand family protein
SapurV1A.1784s0010	Others	AT5G04260.1	WCRKC thioredoxin 2
SapurV1A.1785s0030	Others	AT5G13190.1	-
SapurV1A.1955s0010	Metabolism	AT1G22460.1	O-fucosyltransferase family protein
SapurV1A.1973s0020	Metabolism	AT5G18150.1	Methyltransferase-related protein
SapurV1A.1987s0030	Others	-	-
SapurV1A.1991s0030	Others	AT1G32928.1	-
SapurV1A.2049s0010	Others	AT1G49310.1	-
SapurV1A.2147s0010	Others	AT5G11000.1	Plant protein of unknown function (DUF868)
SapurV1A.2240s0010	Others	AT5G65207.1	-
SapurV1A.2350s0010	Others	AT4G19950.1	-
SapurV1A.2367s0020	Stress	AT2G35980.1	Late embryogenesis abundant (LEA) hydroxyproline-rich glycoprotein family
SapurV1A.2395s0020	Others	AT1G05575.1	-
SapurV1A.2891s0050	Others	-	-
SapurV1A.2984s0010	Stress	AT5G23350.1	GRAM domain-containing protein / ABA-responsive protein-related
SapurV1A.3831s0010	Ca_Signal	AT4G33050.2	calmodulin-binding family protein
SapurV1A.3916s0020	Others	AT1G80620.1	S15/NS1, RNA-binding protein
SapurV1A.4234s0010	Stress	AT1G65690.1	Late embryogenesis abundant (LEA) hydroxyproline-rich glycoprotein family
SapurV1A.0032s0160	Metabolism	AT4G04970.1	glucan synthase-like 1
SapurV1A.0231s0210	Others	AT5G64300.1	GTP cyclohydrolase II
SapurV1A.1142s0040	Others	AT1G68390.1	Core-2/I-branching beta-1,6-N-acetylglucosaminyltransferase family protein
SapurV1A.0262s0140	Metabolism	AT2G39920.2	HAD superfamily, subfamily IIIB acid phosphatase
SapurV1A.0356s0120	Metabolism	AT2G38600.1	HAD superfamily, subfamily IIIB acid phosphatase
SapurV1A.0012s0280	Protein_Modification	AT2G33770.1	phosphate 2
SapurV1A.1017s0080	Protein_Modification	AT5G53300.1	ubiquitin-conjugating enzyme 10
SapurV1A.0117s0040	Others	AT2G16700.1	actin depolymerizing factor 5
SapurV1A.0001s0400	Transport	AT2G38290.1	ammonium transporter 2
SapurV1A.0010s0360	Protein_Modification	AT5G10080.1	Eukaryotic aspartyl protease family protein
SapurV1A.1248s0020	Protein_Modification	AT3G02740.1	Eukaryotic aspartyl protease family protein
SapurV1A.0184s0160	Stress	AT3G14470.1	NB-ARC domain-containing disease resistance protein
SapurV1A.0250s0070	Others	AT2G46620.1	P-loop containing nucleoside triphosphate hydrolases superfamily protein
SapurV1A.0483s0150	Stress	AT4G27220.1	NB-ARC domain-containing disease resistance protein
SapurV1A.0724s0140	Metabolism	AT2G19860.1	hexokinase 2
SapurV1A.1388s0060	Signal	AT3G01640.1	glucuronokinase G
SapurV1A.1762s0030	Others	AT5G40010.1	AAA-ATPase 1
SapurV1A.4586s0010	Signal	AT3G01640.1	glucuronokinase G
SapurV1A.1617s0040	Metabolism	AT5G24490.1	30S ribosomal protein, putative
SapurV1A.0430s0180	Metabolism	AT4G18240.1	starch synthase 4
SapurV1A.0494s0030	Metabolism	AT4G02280.1	sucrose synthase 3
SapurV1A.4120s0010	Metabolism	AT5G17230.1	PHYTOENE SYNTHASE
SapurV1A.0076s0180	Metabolism	AT1G06680.1	photosystem II subunit P-1
SapurV1A.0004s0370	Metabolism	AT1G10070.1	branched-chain amino acid transaminase 2
SapurV1A.0038s0930	Metabolism	AT2G28760.1	UDP-XYL synthase 6
SapurV1A.0053s0760	Metabolism	AT5G36880.2	acetyl-CoA synthetase
SapurV1A.0077s0440	Metabolism	AT5G19440.1	NAD(P)-binding Rossmann-fold superfamily protein
SapurV1A.0092s0480	Metabolism	AT5G27600.1	long-chain acyl-CoA synthetase 7
SapurV1A.0165s0200	Metabolism	AT1G23870.1	trehalose-phosphatase/synthase 9
SapurV1A.0183s0200	Metabolism	AT2G18700.1	trehalose phosphatase/synthase 11
SapurV1A.0239s0080	Metabolism	AT1G34750.1	Protein phosphatase 2C family protein
SapurV1A.0296s0120	Metabolism	AT1G23870.1	trehalose-phosphatase/synthase 9
SapurV1A.0497s0040	Metabolism	AT2G18700.1	trehalose phosphatase/synthase 11
SapurV1A.1426s0050	Metabolism	AT4G28940.1	Phosphorylase superfamily protein
SapurV1A.1683s0010	Metabolism	AT2G28760.1	UDP-XYL synthase 6
SapurV1A.0044s0470	Metabolism	-	-
SapurV1A.0119s0440	Transport	AT5G41610.1	cation/H+ exchanger 18
SapurV1A.0023s0190	Cell_Death	AT1G61560.1	Seven transmembrane MLO family protein
SapurV1A.3026s0010	Cell_Death	AT2G39200.1	Seven transmembrane MLO family protein
SapurV1A.3026s0020	Cell_Death	AT1G61560.1	Seven transmembrane MLO family protein
SapurV1A.0094s0230	Metabolism	AT1G64660.1	methionine gamma-lyase
SapurV1A.0268s0270	Metabolism	AT5G07440.1	glutamate dehydrogenase 2
SapurV1A.0309s0260	Metabolism	AT1G08630.1	threonine aldolase 1
SapurV1A.0079s0420	Others	AT3G25780.1	allene oxide cyclase 3
SapurV1A.0034s0440	Others	AT5G20230.1	blue-copper-binding protein
SapurV1A.0218s0470	Others	AT2G32300.1	uclacyanin 1
SapurV1A.0293s0040	Metabolism	AT4G39830.1	Cupredoxin superfamily protein
SapurV1A.1569s0030	Metabolism	AT5G39890.1	Protein of unknown function (DUF1637)
SapurV1A.0607s0170	Cell_Death	AT1G02170.1	metacaspase 1
SapurV1A.0359s0120	Others	AT5G47550.1	Cystatin/monellin superfamily protein
SapurV1A.0345s0300	Stress	AT1G24020.1	MLP-like protein 423
SapurV1A.0345s0320	Stress	AT1G24020.1	MLP-like protein 423
SapurV1A.0174s0150	Others	AT5G53390.1	O-acyltransferase (WSD1-like) family protein
SapurV1A.0063s0620	Transcription factor	AT1G69490.1	NAC-like, activated by AP3/PI
SapurV1A.0080s0320	Stress	AT2G27580.1	A20/AN1-like zinc finger family protein
SapurV1A.0219s0080	Stress	AT2G36320.1	A20/AN1-like zinc finger family protein
SapurV1A.0311s0230	Transcription factor	AT1G01720.1	NAC (No Apical Meristem) domain transcriptional regulator superfamily protein
SapurV1A.0450s0140	Transcription factor	AT5G22380.1	NAC domain containing protein 90
SapurV1A.1671s0050	Transcription factor	AT5G22380.1	NAC domain containing protein 90
SapurV1A.0062s0410	Stress	AT3G11920.1	glutaredoxin-related
SapurV1A.0292s0040	Metabolism	AT5G43430.1	electron transfer flavoprotein beta
SapurV1A.0363s0160	Metabolism	AT5G14760.1	L-aspartate oxidase
SapurV1A.1744s0030	Metabolism	AT1G28480.1	Thioredoxin superfamily protein
SapurV1A.0008s0850	Transport	AT2G39380.1	exocyst subunit exo70 family protein H2
SapurV1A.0608s0120	Others	AT3G49780.1	phytosulfokine 4 precursor
SapurV1A.0595s0130	Metabolism	AT5G38200.1	Class I glutamine amidotransferase-like superfamily protein
SapurV1A.0229s0180	Signal	AT5G54840.1	Ras-related small GTP-binding family protein
SapurV1A.0544s0030	Stress	AT4G13830.2	DNAJ-like 20
SapurV1A.0105s0410	Metabolism	AT1G44350.1	IAA-leucine resistant (ILR)-like gene 6
SapurV1A.0444s0120	Others	AT3G26690.1	nudix hydrolase homolog 13
SapurV1A.0067s0510	Metabolism	AT1G11820.2	O-Glycosyl hydrolases family 17 protein
SapurV1A.0349s0130	Metabolism	AT4G34480.1	O-Glycosyl hydrolases family 17 protein
SapurV1A.0044s0290	Others	AT5G54390.1	HAL2-like
SapurV1A.0003s0870	Others	AT1G01230.1	ORMDL family protein
SapurV1A.0014s0750	Hormone	AT5G35735.1	Auxin-responsive family protein
SapurV1A.0028s0180	Transport	AT1G11260.1	sugar transporter 1
SapurV1A.0059s0190	Others	AT5G42000.1	ORMDL family protein
SapurV1A.0150s0220	Transport	AT5G26340.1	Major facilitator superfamily protein
SapurV1A.0332s0030	Others	AT2G23810.1	tetraspanin8
SapurV1A.0442s0200	Stress	AT3G05880.1	Low temperature and salt responsive protein family
SapurV1A.0763s0020	Stress	AT4G28088.1	Low temperature and salt responsive protein family
SapurV1A.0902s0050	Transport	AT1G04760.1	vesicle-associated membrane protein 726
SapurV1A.1339s0010	Others	AT2G23810.1	tetraspanin8
SapurV1A.0134s0410	Metabolism	AT1G14290.1	sphingoid base hydroxylase 2
SapurV1A.0186s0100	Metabolism	AT1G09090.2	respiratory burst oxidase homolog B
SapurV1A.0378s0090	Others	AT5G63450.1	cytochrome P450, family 94, subfamily B, polypeptide 1
SapurV1A.0690s0050	Others	AT5G36110.1	cytochrome P450, family 716, subfamily A, polypeptide 1
SapurV1A.0643s0140	Others	AT4G34030.1	3-methylcrotonyl-CoA carboxylase
SapurV1A.0361s0100	Metabolism	AT2G26560.1	phospholipase A 2A
SapurV1A.1612s0060	Metabolism	AT5G04040.1	Patatin-like phospholipase family protein
SapurV1A.0153s0520	Stress	AT1G15520.1	pleiotropic drug resistance 12
SapurV1A.0197s0250	Transport	AT5G20260.1	Exostosin family protein
SapurV1A.0447s0090	Others	AT5G62740.1	SPFH/Band 7/PHB domain-containing membrane-associated protein family
SapurV1A.0480s0220	Stress	AT1G69450.1	Early-responsive to dehydration stress protein (ERD4)
SapurV1A.0980s0070	Others	AT3G11820.1	syntaxin of plants 121
SapurV1A.1209s0080	Others	AT3G11820.1	syntaxin of plants 121
SapurV1A.0024s0150	Metabolism	AT3G61220.1	NAD(P)-binding Rossmann-fold superfamily protein
SapurV1A.0060s0280	Metabolism	AT1G69040.2	ACT domain repeat 4
SapurV1A.0154s0110	Metabolism	AT3G22250.1	UDP-Glycosyltransferase superfamily protein
SapurV1A.0171s0200	Metabolism	AT5G10830.1	S-adenosyl-L-methionine-dependent methyltransferases superfamily protein
SapurV1A.0217s0170	Metabolism	AT3G51680.1	NAD(P)-binding Rossmann-fold superfamily protein
SapurV1A.0465s0190	Metabolism	AT4G22530.1	S-adenosyl-L-methionine-dependent methyltransferases superfamily protein
SapurV1A.0883s0040	Metabolism	AT3G51680.1	NAD(P)-binding Rossmann-fold superfamily protein
SapurV1A.1355s0110	Metabolism	AT3G21780.1	UDP-glucosyl transferase 71B6
SapurV1A.8620s0010	Metabolism	AT5G10830.1	S-adenosyl-L-methionine-dependent methyltransferases superfamily protein
SapurV1A.0793s0030	Metabolism	AT1G17420.1	lipoxygenase 3
SapurV1A.1116s0020	Transport	AT1G01490.1	Heavy metal transport/detoxification superfamily protein
SapurV1A.0266s0510	Metabolism	AT5G42320.1	Zn-dependent exopeptidases superfamily protein
SapurV1A.0672s0050	Metabolism	AT1G24140.1	Matrixin family protein
SapurV1A.0894s0160	Metabolism	AT1G32350.1	alternative oxidase 1D
SapurV1A.1449s0020	Transport	AT5G65380.1	MATE efflux family protein
SapurV1A.0622s0070	Metabolism	AT2G06025.1	Acyl-CoA N-acyltransferases (NAT) superfamily protein
SapurV1A.0012s0110	Metabolism	AT1G60900.1	U2 snRNP auxilliary factor, large subunit, splicing factor
SapurV1A.0061s0350	Metabolism	AT2G40140.1	zinc finger (CCCH-type) family protein
SapurV1A.0152s0280	Metabolism	AT3G16565.2	alanine-tRNA ligases;nucleic acid binding;ligases, forming aminoacyl-tRNA and related compounds;nucleotide binding;ATP binding
SapurV1A.0215s0190	Metabolism	AT3G51620.2	PAP/OAS1 substrate-binding domain superfamily
SapurV1A.0058s0490	Metabolism	AT3G01320.1	SIN3-like 1
SapurV1A.0505s0130	Metabolism	AT3G58040.1	seven in absentia of Arabidopsis 2
SapurV1A.3707s0010	Metabolism	AT5G22250.1	Polynucleotidyl transferase, ribonuclease H-like superfamily protein
SapurV1A.0399s0210	Metabolism	AT3G05950.1	RmlC-like cupins superfamily protein
SapurV1A.0399s0220	Metabolism	AT3G05950.1	RmlC-like cupins superfamily protein
SapurV1A.0194s0190	Metabolism	AT4G25300.1	2-oxoglutarate (2OG) and Fe(II)-dependent oxygenase superfamily protein
SapurV1A.0293s0010	Metabolism	AT4G39830.1	Cupredoxin superfamily protein
SapurV1A.0816s0050	Metabolism	AT1G06620.1	2-oxoglutarate (2OG) and Fe(II)-dependent oxygenase superfamily protein
SapurV1A.0061s0360	Metabolism	AT5G05580.1	fatty acid desaturase 8
SapurV1A.0142s0080	Metabolism	AT5G14780.1	formate dehydrogenase
SapurV1A.0272s0280	Metabolism	AT5G25880.1	NADP-malic enzyme 3
SapurV1A.0408s0130	Metabolism	AT1G79750.1	NADP-malic enzyme 4
SapurV1A.0327s0150	Metabolism	AT1G71695.1	Peroxidase superfamily protein
SapurV1A.0632s0180	Metabolism	AT5G64120.1	Peroxidase superfamily protein
SapurV1A.1775s0020	Metabolism	AT5G64120.1	Peroxidase superfamily protein
SapurV1A.0002s0670	Metabolism	AT5G57190.1	phosphatidylserine decarboxylase 2
SapurV1A.0034s0380	Metabolism	AT2G25430.1	epsin N-terminal homology (ENTH) domain-containing protein / clathrin assembly protein-related
SapurV1A.0616s0060	Metabolism	AT2G06520.1	photosystem II subunit X
SapurV1A.0002s1190	Metabolism	AT1G72450.1	jasmonate-zim-domain protein 6
SapurV1A.0013s0340	Metabolism	AT2G46500.1	phosphoinositide 4-kinase gamma 4
SapurV1A.0029s0070	Metabolism	AT4G18950.1	Integrin-linked protein kinase family
SapurV1A.0064s0110	Metabolism	AT1G53320.1	tubby like protein 7
SapurV1A.0069s0090	Metabolism	AT1G60800.1	NSP-interacting kinase 3
SapurV1A.0095s0050	Metabolism	AT3G55470.1	Calcium-dependent lipid-binding (CaLB domain) family protein
SapurV1A.0168s0130	Metabolism	AT3G48530.1	SNF1-related protein kinase regulatory subunit gamma 1
SapurV1A.0215s0270	Metabolism	AT1G17180.1	glutathione S-transferase TAU 25
SapurV1A.0282s0210	Metabolism	AT2G42010.1	phospholipase D beta 1
SapurV1A.0286s0140	Signal	AT1G33590.1	Leucine-rich repeat (LRR) family protein
SapurV1A.0329s0130	Signal	AT1G74360.1	Leucine-rich repeat protein kinase family protein
SapurV1A.0357s0010	Signal	AT3G17980.1	Calcium-dependent lipid-binding (CaLB domain) family protein
SapurV1A.0459s0030	Transcription	AT5G63160.1	BTB and TAZ domain protein 1
SapurV1A.0476s0130	Protein_Modification	AT3G01400.1	ARM repeat superfamily protein
SapurV1A.0579s0120	Signal	AT5G48380.1	BAK1-interacting receptor-like kinase 1
SapurV1A.0582s0070	Others	AT5G61210.1	soluble N-ethylmaleimide-sensitive factor adaptor protein 33
SapurV1A.0617s0050	Metabolism	AT1G78380.1	glutathione S-transferase TAU 19
SapurV1A.0648s0110	Metabolism	AT1G80440.1	Galactose oxidase/kelch repeat superfamily protein
SapurV1A.1170s0070	Signal	AT3G48530.1	SNF1-related protein kinase regulatory subunit gamma 1
SapurV1A.1433s0030	Signal	AT5G21090.1	Leucine-rich repeat (LRR) family protein
SapurV1A.1472s0060	Signal	AT3G05660.1	receptor like protein 33
SapurV1A.2120s0030	Signal	AT1G12970.1	plant intracellular ras group-related LRR 3
SapurV1A.6502s0010	Metabolism	AT1G10370.1	Glutathione S-transferase family protein
SapurV1A.0015s0680	Signal	AT1G66150.1	transmembrane kinase 1
SapurV1A.0029s0110	Signal	AT1G29750.2	receptor-like kinase in flowers 1
SapurV1A.0039s0660	Hormone	AT4G35230.1	BR-signaling kinase 1
SapurV1A.0053s0390	Signal	AT2G48010.1	receptor-like kinase in in flowers 3
SapurV1A.0062s0090	Signal	AT2G02800.1	protein kinase 2B
SapurV1A.0134s0170	Signal	AT5G42440.1	Protein kinase superfamily protein
SapurV1A.0200s0060	Signal	AT2G02800.1	protein kinase 2B
SapurV1A.0215s0170	Signal	AT5G58350.1	with no lysine (K) kinase 4
SapurV1A.0251s0210	Signal	AT5G06740.1	Concanavalin A-like lectin protein kinase family protein
SapurV1A.0405s0170	Signal	AT1G70740.1	Protein kinase superfamily protein
SapurV1A.0418s0200	Signal	AT2G16250.1	Leucine-rich repeat protein kinase family protein
SapurV1A.0488s0150	Signal	AT1G18390.2	Protein kinase superfamily protein
SapurV1A.0492s0140	Signal	AT4G03390.1	STRUBBELIG-receptor family 3
SapurV1A.0508s0070	Signal	AT3G45640.1	mitogen-activated protein kinase 3
SapurV1A.0518s0290	Signal	AT3G09830.1	Protein kinase superfamily protein
SapurV1A.0739s0180	Signal	AT3G17510.1	CBL-interacting protein kinase 1
SapurV1A.0848s0030	Signal	AT1G16670.1	Protein kinase superfamily protein
SapurV1A.0897s0020	Signal	AT1G29750.2	receptor-like kinase in flowers 1
SapurV1A.1040s0100	Signal	AT1G53440.1	Leucine-rich repeat transmembrane protein kinase
SapurV1A.1154s0110	Signal	AT4G38470.1	ACT-like protein tyrosine kinase family protein
SapurV1A.4286s0010	Signal	AT4G38470.1	ACT-like protein tyrosine kinase family protein
SapurV1A.0006s1370	Protein_Modification	AT2G38830.1	Ubiquitin-conjugating enzyme/RWD-like protein
SapurV1A.0896s0020	Transport	AT4G24920.1	secE/sec61-gamma protein transport protein
SapurV1A.1533s0050	Metabolism	AT4G04880.1	adenosine/AMP deaminase family protein
SapurV1A.0001s0580	Metabolism	AT5G01410.1	Aldolase-type TIM barrel family protein
SapurV1A.0140s0100	Transport	AT4G29950.1	Ypt/Rab-GAP domain of gyp1p superfamily protein
SapurV1A.0495s0120	Signal	AT4G27290.1	S-locus lectin protein kinase family protein
SapurV1A.0007s0940	Transcription factor	AT4G14410.2	Basic helix-loop-helix (bHLH) DNA-binding superfamily protein
SapurV1A.0076s0230	Transcription factor	AT3G59060.1	Phytochrome interacting factor 3-like 6
SapurV1A.0729s0150	Transcription factor	AT4G02590.1	Basic helix-loop-helix (bHLH) DNA-binding superfamily protein
SapurV1A.0958s0180	Transcription factor	AT1G68810.1	Basic helix-loop-helix (bHLH) DNA-binding superfamily protein
SapurV1A.1898s0040	Transcription factor	AT2G42280.1	Basic helix-loop-helix (bHLH) DNA-binding superfamily protein
SapurV1A.0016s0910	Stress	AT1G20440.1	cold-regulated 47
SapurV1A.0564s0010	Stress	-	-
SapurV1A.0564s0030	Stress	-	-
SapurV1A.0163s0220	Others	AT2G01290.1	ribose-5-phosphate isomerase 2
SapurV1A.0058s0080	Others	AT4G14030.1	selenium-binding protein 1
SapurV1A.0288s0170	Protein_Modification	AT2G27920.1	serine carboxypeptidase-like 51
SapurV1A.0148s0110	Stress	AT5G43580.1	Serine protease inhibitor, potato inhibitor I-type family protein
SapurV1A.0019s0980	Metabolism	AT1G58290.1	Glutamyl-tRNA reductase family protein
SapurV1A.0100s0110	Signal	AT4G30960.1	SOS3-interacting protein 3
SapurV1A.0271s0300	Signal	AT5G57630.1	CBL-interacting protein kinase 21
SapurV1A.2134s0010	Signal	AT4G30960.1	SOS3-interacting protein 3
SapurV1A.0616s0030	Metabolism	AT3G13750.1	beta galactosidase 1
SapurV1A.4831s0010	Transcription factor	AT5G63160.1	BTB and TAZ domain protein 1
SapurV1A.0009s0600	Transcription factor	AT2G16770.1	Basic-leucine zipper (bZIP) transcription factor family protein
SapurV1A.0027s0860	Transcription factor	AT5G13790.1	AGAMOUS-like 15
SapurV1A.0059s0640	Transcription factor	AT5G51190.1	AP2/ERF domain transcription factor
SapurV1A.0091s0280	Transcription factor	AT5G66320.1	GATA transcription factor 5
SapurV1A.0134s0150	Transcription factor	AT2G33710.2	AP2/ERF domain transcription factor
SapurV1A.0153s0580	Transcription factor	AT1G80840.1	WRKY DNA-binding protein 40
SapurV1A.0173s0240	Transcription factor	AT5G13080.1	WRKY DNA-binding protein 75
SapurV1A.0222s0350	Transcription factor	AT2G38470.1	WRKY DNA-binding protein 33
SapurV1A.0233s0370	Hormone	AT3G23240.1	ethylene response factor 1
SapurV1A.0233s0380	Transcription factor	AT3G23230.1	AP2/ERF domain transcription factor
SapurV1A.0327s0220	Transcription factor	AT5G64750.1	AP2/ERF domain transcription factor
SapurV1A.0433s0130	Transcription factor	AT2G38470.1	WRKY DNA-binding protein 33
SapurV1A.0466s0170	Transcription factor	AT2G38470.1	WRKY DNA-binding protein 33
SapurV1A.0598s0020	Transcription factor	AT5G19790.1	AP2/ERF domain transcription factor
SapurV1A.0787s0040	Transcription factor	AT5G64750.1	AP2/ERF domain transcription factor
SapurV1A.0863s0090	Transcription factor	AT4G31550.2	WRKY DNA-binding protein 11
SapurV1A.1065s0030	Transcription factor	AT5G51190.1	AP2/ERF domain transcription factor
SapurV1A.1153s0050	Hormone	AT4G17500.1	ethylene responsive element binding factor 1
SapurV1A.1334s0070	Transcription factor	AT5G15130.1	WRKY DNA-binding protein 72
SapurV1A.0210s0100	Metabolism	AT4G16600.1	Nucleotide-diphospho-sugar transferases superfamily protein
SapurV1A.0454s0040	Metabolism	AT2G40570.1	initiator tRNA phosphoribosyl transferase family protein
SapurV1A.0282s0100	Transport	AT1G12600.1	UDP-N-acetylglucosamine (UAA) transporter family
SapurV1A.1923s0020	Transport	AT4G21120.1	amino acid transporter 1
SapurV1A.0130s0110	Transport	AT2G16850.1	plasma membrane intrinsic protein 2;8
SapurV1A.0060s0690	Metabolism	AT1G68750.1	phosphoenolpyruvate carboxylase 4
SapurV1A.0465s0010	Metabolism	AT3G52430.1	alpha/beta-Hydrolases superfamily protein
SapurV1A.0015s0670	Protein_Modification	AT5G37490.1	ARM repeat superfamily protein
SapurV1A.0224s0180	Protein_Modification	AT3G52450.1	plant U-box 22
SapurV1A.0295s0390	Metabolism	AT1G30620.1	NAD(P)-binding Rossmann-fold superfamily protein
SapurV1A.0761s0060	Metabolism	AT1G12780.1	UDP-D-glucose/UDP-D-galactose 4-epimerase 1
SapurV1A.0083s0260	Metabolism	AT4G39330.1	cinnamyl alcohol dehydrogenase 9
SapurV1A.0285s0080	Metabolism	AT4G13010.1	Oxidoreductase, zinc-binding dehydrogenase family protein
SapurV1A.0872s0030	Metabolism	AT5G63620.2	GroES-like zinc-binding alcohol dehydrogenase family protein
SapurV1A.1059s0070	Others	AT5G22920.1	CHY-type/CTCHY-type/RING-type Zinc finger protein
SapurV1A.1341s0090	Metabolism	AT5G63620.1	GroES-like zinc-binding alcohol dehydrogenase family protein
SapurV1A.1499s0010	Metabolism	AT5G63620.2	GroES-like zinc-binding alcohol dehydrogenase family protein
SapurV1A.1689s0020	Metabolism	AT5G63620.2	GroES-like zinc-binding alcohol dehydrogenase family protein
SapurV1A.0463s0100	Hub 1	AT2G14110.1	magnesium-dependent phosphatase 1
SapurV1A.1481s0050	Hub 2	AT5G14420.1	RING domain ligase2
SapurV1A.1521s0040	Hub 3	AT1G19020.1	-
SapurV1A.0226s0250	Hub 4	AT2G36680.1	modifier of rudimentary (Mod(r)) protein
SapurV1A.0006s1450	Hub 5	AT4G14640.1	calmodulin-like 8
SapurV1A.0062s0090	Hub 6	AT2G02800.1	receptor-like cytoplasmic kinase
SapurV1A.2984s0010	Hub 7	AT5G23350.1	GRAM domain-containing protein / ABA-responsive protein-related
SapurV1A.0433s0130	Hub 8	AT2G38470.1	WRKY DNA-binding protein 33
