# Supplementary material for: Genome-wide transcriptomic analysis of a desert willow, Salix psammophila, reveals the function of hub genes SpMDP1 and SpWRKY33 in drought tolerance
Source: BMC Plant Biol. 2019 Aug 15;19:356. doi: 10.1186/s12870-019-1900-1 (PMC6694639; doi:10.1186/s12870-019-1900-1)
Supplement: Supplementary file 7 — The co-expressed genes with SpMDP1. (XLSX 31 kb) [file 12870_2019_1900_MOESM7_ESM.xlsx]

## Sheet: Sheet1
The co-expressed genes with SpMDP1
Genes	Homologous gene in Arabidopsis thaliana	Gene name	Annotations
SapurV1A.0463s0100	AT2G14110	_	Haloacid dehalogenase-like hydrolase (HAD) superfamily protein
SapurV1A.0017s0870	AT2G44610	ATRAB6A,ATRABH1B,RAB6,RAB6A	Ras-related small GTP-binding family protein
SapurV1A.1302s0060	AT3G43660	_	Vacuolar iron transporter (VIT) family protein
SapurV1A.0142s0080	AT5G14780	FDH	formate dehydrogenase
SapurV1A.0233s0380	AT3G23230	_	Integrase-type DNA-binding superfamily protein
SapurV1A.0279s0300	AT5G64480	_	_
SapurV1A.0613s0080	AT2G14095	_	_
SapurV1A.0498s0220	AT5G53050	_	alpha/beta-Hydrolases superfamily protein
SapurV1A.0019s0710	AT1G10020	_	Protein of unknown function (DUF1005)
SapurV1A.0148s0110	AT5G43580	_	Serine protease inhibitor, potato inhibitor I-type family protein
SapurV1A.0116s0210	AT3G49940	LBD38	LOB domain-containing protein 38
SapurV1A.0015s0670	AT5G37490	_	ARM repeat superfamily protein
SapurV1A.1153s0050	AT4G17500	ATERF-1,ERF-1	ethylene responsive element binding factor 1
SapurV1A.0001s0580	AT5G01410	ATPDX1,ATPDX1.3,PDX1,PDX1.3,RSR4	Aldolase-type TIM barrel family protein
SapurV1A.0408s0130	AT1G79750	ATNADP-ME4,NADP-ME4	NADP-malic enzyme 4
SapurV1A.0271s0300	AT5G57630	CIPK21,SnRK3.4	CBL-interacting protein kinase 21
SapurV1A.0006s0480	AT1G19530	_	_
SapurV1A.1380s0050	_	_	_
SapurV1A.0532s0230	AT4G12080	AHL1,ATAHL1	AT-hook motif nuclear-localized protein 1
SapurV1A.0480s0220	AT1G69450	_	Early-responsive to dehydration stress protein (ERD4)
SapurV1A.0011s0850	AT3G57520	AtSIP2,SIP2	seed imbibition 2
SapurV1A.0268s0270	AT5G07440	GDH2	glutamate dehydrogenase 2
SapurV1A.0595s0130	AT5G38200	_	Class I glutamine amidotransferase-like superfamily protein
SapurV1A.1617s0040	AT5G24490	_	30S ribosomal protein, putative
SapurV1A.0108s0200	AT4G33050	EDA39	calmodulin-binding family protein
SapurV1A.0288s0170	AT2G27920	SCPL51	serine carboxypeptidase-like 51
SapurV1A.0958s0180	AT1G68810	_	basic helix-loop-helix (bHLH) DNA-binding superfamily protein
SapurV1A.0544s0030	AT4G13830	J20	DNAJ-like 20
SapurV1A.0977s0040	AT1G20030	_	Pathogenesis-related thaumatin superfamily protein
SapurV1A.1380s0030	_	_	_
SapurV1A.0264s0160	AT3G16720	ATL2,TL2	TOXICOS EN LEVADURA 2
SapurV1A.0268s0110	AT1G25275	_	_
SapurV1A.0351s0020	AT2G01340	At17.1	_
SapurV1A.0894s0160	AT1G32350	AOX1D	alternative oxidase 1D
SapurV1A.0380s0110	AT1G32740	_	SBP (S-ribonuclease binding protein) family protein
SapurV1A.0454s0040	AT2G40570	_	initiator tRNA phosphoribosyl transferase family protein
SapurV1A.0622s0070	AT2G06025	_	Acyl-CoA N-acyltransferases (NAT) superfamily protein
SapurV1A.0347s0260	AT4G31020	_	alpha/beta-Hydrolases superfamily protein
SapurV1A.0119s0440	AT5G41610	ATCHX18,CHX18	cation/H+ exchanger 18
SapurV1A.0470s0250	AT3G02430	_	Protein of unknown function (DUF679)
SapurV1A.1147s0010	AT2G23790	_	Protein of unknown function (DUF607)
SapurV1A.0044s0200	AT4G21570	_	Protein of unknown function (DUF300)
SapurV1A.3026s0010	AT2G39200	ATMLO12,MLO12	Seven transmembrane MLO family protein
SapurV1A.1154s0110	AT4G38470	_	ACT-like protein tyrosine kinase family protein
SapurV1A.0153s0520	AT1G15520	ABCG40,ATABCG40,ATPDR12,PDR12	pleiotropic drug resistance 12
SapurV1A.0070s0010	AT2G38710	_	AMMECR1 family
SapurV1A.0059s0640	AT5G51190	_	Integrase-type DNA-binding superfamily protein
SapurV1A.1287s0010	AT2G23790	_	Protein of unknown function (DUF607)
SapurV1A.0065s0300	_	_	_
SapurV1A.1124s0070	AT3G05170	_	Phosphoglycerate mutase family protein
SapurV1A.1183s0020	AT3G02430	_	Protein of unknown function (DUF679)
SapurV1A.0250s0070	AT2G46620	_	P-loop containing nucleoside triphosphate hydrolases superfamily protein
SapurV1A.0787s0040	AT5G64750	ABR1	Integrase-type DNA-binding superfamily protein
SapurV1A.0108s0180	AT2G19460	_	Protein of unknown function (DUF3511)
SapurV1A.0648s0110	AT1G80440	_	Galactose oxidase/kelch repeat superfamily protein
SapurV1A.0323s0040	AT3G29770	ATMES11,MES11	methyl esterase 11
SapurV1A.0044s0470	_	_	_
SapurV1A.0295s0430	AT2G32210	_	_
SapurV1A.1546s0050	AT1G10330	_	Tetratricopeptide repeat (TPR)-like superfamily protein
SapurV1A.0083s0260	AT4G39330	ATCAD9,CAD9	cinnamyl alcohol dehydrogenase 9
SapurV1A.0173s0240	AT5G13080	ATWRKY75,WRKY75	WRKY DNA-binding protein 75
SapurV1A.0371s0450	AT2G38790	_	_
SapurV1A.0883s0040	AT3G51680	_	NAD(P)-binding Rossmann-fold superfamily protein
SapurV1A.0037s0590	AT4G39230	_	NmrA-like negative transcriptional regulator family protein
SapurV1A.0439s0290	AT2G38790	_	_
SapurV1A.0058s0490	AT3G01320	SNL1	SIN3-like 1
SapurV1A.0067s0510	AT1G11820	_	O-Glycosyl hydrolases family 17 protein
SapurV1A.0210s0100	AT4G16600	_	Nucleotide-diphospho-sugar transferases superfamily protein
SapurV1A.0561s0110	AT2G27080	_	Late embryogenesis abundant (LEA) hydroxyproline-rich glycoprotein family
SapurV1A.0361s0100	AT2G26560	PLA IIA,PLA2A,PLP2	phospholipase A 2A
SapurV1A.1162s0050	AT5G42110	_	_
SapurV1A.0047s0010	_	_	_
SapurV1A.0231s0210	AT5G64300	ATGCH,ATRIBA1,GCH,RFD1	GTP cyclohydrolase II
SapurV1A.0002s0670	AT5G57190	PSD2	phosphatidylserine decarboxylase 2
SapurV1A.1613s0030	AT3G47160	_	RING/U-box superfamily protein
SapurV1A.0744s0070	AT3G50900	_	_
SapurV1A.0150s0220	AT5G26340	ATSTP13,MSS1,STP13	Major facilitator superfamily protein
SapurV1A.0724s0140	AT2G19860	ATHXK2,HXK2	hexokinase 2
SapurV1A.0418s0200	AT2G16250	_	Leucine-rich repeat protein kinase family protein
SapurV1A.0415s0010	AT4G18380	_	F-box family protein
SapurV1A.0564s0010	_	_	_
SapurV1A.0048s0640	AT4G03420	_	Protein of unknown function (DUF789)
SapurV1A.0517s0110	_	_	_
SapurV1A.0028s0180	AT1G11260	ATSTP1,STP1	sugar transporter 1
SapurV1A.0518s0290	AT3G09830	_	Protein kinase superfamily protein
SapurV1A.0069s0090	AT1G60800	NIK3	NSP-interacting kinase 3
SapurV1A.0090s0570	AT2G15760	_	Protein of unknown function (DUF1645)
SapurV1A.0023s0190	AT1G61560	ATMLO6,MLO6	Seven transmembrane MLO family protein
SapurV1A.0497s0050	AT4G28025	_	_
SapurV1A.0654s0070	AT5G64260	EXL2	EXORDIUM like 2
SapurV1A.0125s0610	AT4G35390	AGF1	AT-hook protein of GA feedback 1
SapurV1A.1114s0110	AT3G20340	_	_
SapurV1A.0197s0250	AT5G20260	_	Exostosin family protein
SapurV1A.0359s0120	AT5G47550	_	Cystatin/monellin superfamily protein
SapurV1A.0285s0080	AT4G13010	_	Oxidoreductase, zinc-binding dehydrogenase family protein
SapurV1A.0327s0220	AT5G64750	ABR1	Integrase-type DNA-binding superfamily protein
SapurV1A.0005s0440	AT1G27730	STZ,ZAT10	salt tolerance zinc finger
SapurV1A.0001s0400	AT2G38290	AMT2,AMT2;1,ATAMT2	ammonium transporter 2
SapurV1A.0120s0170	AT2G01275	_	RING/FYVE/PHD zinc finger superfamily protein
SapurV1A.4286s0010	AT4G38470	_	ACT-like protein tyrosine kinase family protein
SapurV1A.1151s0070	AT5G12020	HSP17.6II	17.6 kDa class II heat shock protein
SapurV1A.0061s0070	AT2G40000	ATHSPRO2,HSPRO2	ortholog of sugar beet HS1 PRO-1 2
SapurV1A.0090s0020	_	_	_
SapurV1A.0012s0110	AT1G60900	_	U2 snRNP auxilliary factor, large subunit, splicing factor
SapurV1A.0018s0020	AT3G52105	_	_
SapurV1A.0398s0280	AT2G23270	_	_
SapurV1A.0616s0020	AT3G60310	_	_
SapurV1A.0293s0010	AT4G39830	_	Cupredoxin superfamily protein
SapurV1A.0613s0100	AT2G14095	_	_
SapurV1A.0197s0190	AT5G20250	DIN10	Raffinose synthase family protein
SapurV1A.1683s0010	AT2G28760	UXS6	UDP-XYL synthase 6
SapurV1A.0401s0090	AT4G27450	_	Aluminium induced protein with YGL and LRDR motifs
SapurV1A.0476s0130	AT3G01400	_	ARM repeat superfamily protein
SapurV1A.0371s0110	AT2G16710	_	Iron-sulphur cluster biosynthesis family protein
SapurV1A.0444s0120	AT3G26690	ATNUDT13,ATNUDX13,NUDX13	nudix hydrolase homolog 13
SapurV1A.0165s0200	AT1G23870	ATTPS9,TPS9	trehalose-phosphatase/synthase 9
SapurV1A.0848s0030	AT1G16670	_	Protein kinase superfamily protein
SapurV1A.0163s0220	AT2G01290	RPI2	ribose-5-phosphate isomerase 2
SapurV1A.0466s0170	AT2G38470	ATWRKY33,WRKY33	WRKY DNA-binding protein 33
SapurV1A.1170s0070	AT3G48530	KING1	SNF1-related protein kinase regulatory subunit gamma 1
SapurV1A.0824s0060	AT4G27450	_	Aluminium induced protein with YGL and LRDR motifs
SapurV1A.0038s0750	AT2G37430	_	C2H2 and C2HC zinc fingers superfamily protein
SapurV1A.1426s0050	AT4G28940	_	Phosphorylase superfamily protein
SapurV1A.0327s0150	AT1G71695	_	Peroxidase superfamily protein
SapurV1A.0980s0070	AT3G11820	AT-SYR1,ATSYP121,ATSYR1,PEN1,SYP121,SYR1	syntaxin of plants 121
SapurV1A.0690s0050	AT5G36110	CYP716A1	cytochrome P450, family 716, subfamily A, polypeptide 1
SapurV1A.8620s0010	AT5G10830	_	S-adenosyl-L-methionine-dependent methyltransferases superfamily protein
SapurV1A.0296s0120	AT1G23870	ATTPS9,TPS9	trehalose-phosphatase/synthase 9
SapurV1A.0896s0020	AT4G24920	_	secE/sec61-gamma protein transport protein
SapurV1A.0105s0410	AT1G44350	ILL6	IAA-leucine resistant (ILR)-like gene 6
SapurV1A.1059s0070	AT5G22920	_	CHY-type/CTCHY-type/RING-type Zinc finger protein
SapurV1A.0607s0170	AT1G02170	AMC1,ATMC1,ATMCPB1,LOL3,MCP1B	metacaspase 1
SapurV1A.1744s0030	AT1G28480	GRX480,roxy19	Thioredoxin superfamily protein
SapurV1A.0003s0870	AT1G01230	_	ORMDL family protein
SapurV1A.0617s0050	AT1G78380	ATGSTU19,GST8,GSTU19	glutathione S-transferase TAU 19
SapurV1A.0076s0230	AT3G59060	PIF5,PIL6	phytochrome interacting factor 3-like 6
SapurV1A.0130s0110	AT2G16850	PIP2;8,PIP3B	plasma membrane intrinsic protein 2;8
SapurV1A.0356s0260	AT4G20780	CML42	calmodulin like 42
SapurV1A.0465s0190	AT4G22530	_	S-adenosyl-L-methionine-dependent methyltransferases superfamily protein
SapurV1A.3707s0010	AT5G22250	_	Polynucleotidyl transferase, ribonuclease H-like superfamily protein
SapurV1A.0888s0060	AT2G40000	ATHSPRO2,HSPRO2	ortholog of sugar beet HS1 PRO-1 2
SapurV1A.0215s0190	AT3G51620	_	PAP/OAS1 substrate-binding domain superfamily
SapurV1A.0672s0050	AT1G24140	_	Matrixin family protein
SapurV1A.0171s0200	AT5G10830	_	S-adenosyl-L-methionine-dependent methyltransferases superfamily protein
SapurV1A.0218s0090	AT1G47670	_	Transmembrane amino acid transporter family protein
SapurV1A.0009s0600	AT2G16770	bZIP23	Basic-leucine zipper (bZIP) transcription factor family protein
SapurV1A.0058s0720	AT5G51160	_	Ankyrin repeat family protein
SapurV1A.0186s0220	AT5G27760	_	Hypoxia-responsive family protein
SapurV1A.0649s0060	AT3G17700	ATCNGC20,CNBT1,CNGC20	cyclic nucleotide-binding transporter 1
SapurV1A.0750s0120	AT5G14420	RGLG2	RING domain ligase2
SapurV1A.0660s0170	AT4G21920	_	_
SapurV1A.1433s0030	AT5G21090	_	Leucine-rich repeat (LRR) family protein
SapurV1A.0219s0080	AT2G36320	_	A20/AN1-like zinc finger family protein
SapurV1A.0345s0320	AT1G24020	MLP423	MLP-like protein 423
SapurV1A.0627s0080	AT2G15695	_	Protein of unknown function DUF829, transmembrane 53
SapurV1A.0007s0940	AT4G14410	bHLH104	basic helix-loop-helix (bHLH) DNA-binding superfamily protein
SapurV1A.0724s0030	AT2G44260	_	Plant protein of unknown function (DUF946)
SapurV1A.1991s0030	AT1G32928	_	_
SapurV1A.1303s0080	AT5G14040	PHT3;1	phosphate transporter 3;1
SapurV1A.0270s0140	AT2G42360	_	RING/U-box superfamily protein
SapurV1A.0060s0690	AT1G68750	ATPPC4,PPC4	phosphoenolpyruvate carboxylase 4
SapurV1A.0153s0580	AT1G80840	ATWRKY40,WRKY40	WRKY DNA-binding protein 40
SapurV1A.0816s0050	AT1G06620	_	2-oxoglutarate (2OG) and Fe(II)-dependent oxygenase superfamily protein
SapurV1A.0569s0140	AT2G16460	_	Protein of unknown function (DUF1640)
SapurV1A.0233s0370	AT3G23240	ATERF1,ERF1	ethylene response factor 1
SapurV1A.0217s0170	AT3G51680	_	NAD(P)-binding Rossmann-fold superfamily protein
SapurV1A.1923s0020	AT4G21120	AAT1,CAT1	amino acid transporter 1
SapurV1A.0174s0150	AT5G53390	_	O-acyltransferase (WSD1-like) family protein
SapurV1A.0022s0410	AT3G06390	_	Uncharacterised protein family (UPF0497)
SapurV1A.0154s0120	AT2G32210	_	_
SapurV1A.2367s0020	AT2G35980	ATNHL10,NHL10,YLS9	Late embryogenesis abundant (LEA) hydroxyproline-rich glycoprotein family
SapurV1A.1341s0090	AT5G63620	_	GroES-like zinc-binding alcohol dehydrogenase family protein
SapurV1A.0064s0110	AT1G53320	AtTLP7,TLP7	tubby like protein 7
SapurV1A.0007s0330	AT1G27100	_	Actin cross-linking protein
SapurV1A.0619s0030	AT4G18380	_	F-box family protein
SapurV1A.0739s0190	_	_	_
SapurV1A.0507s0100	AT4G11650	ATOSM34,OSM34	osmotin 34
SapurV1A.0739s0180	AT3G17510	CIPK1,SnRK3.16	CBL-interacting protein kinase 1
SapurV1A.0229s0180	AT5G54840	ATSGP1,SGP1	Ras-related small GTP-binding family protein
SapurV1A.1065s0030	AT5G51190	_	Integrase-type DNA-binding superfamily protein
SapurV1A.0060s0320	AT1G13480	_	Protein of unknown function (DUF1262)
SapurV1A.0637s0070	AT2G43320	_	S-adenosyl-L-methionine-dependent methyltransferases superfamily protein
SapurV1A.0016s1170	AT1G76070	_	_
SapurV1A.0014s0920	AT1G05000	_	Phosphotyrosine protein phosphatases superfamily protein
SapurV1A.0009s1190	AT3G56710	SIB1	sigma factor binding protein 1
SapurV1A.1472s0010	_	_	_
SapurV1A.0655s0060	AT1G76890	AT-GT2,GT2	Duplicated homeodomain-like superfamily protein
SapurV1A.0016s0910	AT1G20440	AtCOR47,COR47,RD17	cold-regulated 47
SapurV1A.0027s0860	AT5G13790	AGL15	AGAMOUS-like 15
SapurV1A.0082s0440	AT1G48450	_	Protein of unknown function (DUF760)
SapurV1A.0222s0350	AT2G38470	ATWRKY33,WRKY33	WRKY DNA-binding protein 33
SapurV1A.1533s0050	AT4G04880	_	adenosine/AMP deaminase family protein
SapurV1A.0191s0210	AT5G38760	_	Late embryogenesis abundant protein (LEA) family protein
SapurV1A.0457s0120	AT3G50120	_	Plant protein of unknown function (DUF247)
SapurV1A.0004s0370	AT1G10070	ATBCAT-2,BCAT-2	branched-chain amino acid transaminase 2
SapurV1A.0608s0120	AT3G49780	ATPSK3 (FORMER SYMBOL),ATPSK4,PSK4	phytosulfokine 4 precursor
SapurV1A.0594s0100	AT5G64820	_	_
SapurV1A.0065s0050	AT5G01750	_	Protein of unknown function (DUF567)
SapurV1A.0184s0160	AT3G14470	_	NB-ARC domain-containing disease resistance protein
SapurV1A.0763s0020	AT4G28088	_	Low temperature and salt responsive protein family
SapurV1A.0183s0200	AT2G18700	ATTPS11,ATTPSB,TPS11	trehalose phosphatase/synthase 11
SapurV1A.0608s0060	AT4G37710	_	VQ motif-containing protein
SapurV1A.0039s0660	AT4G35230	BSK1	BR-signaling kinase 1
SapurV1A.2049s0010	AT1G49310	_	_
SapurV1A.0430s0180	AT4G18240	ATSS4,SS4,SSIV	starch synthase 4
SapurV1A.1472s0060	AT3G05660	AtRLP33,RLP33	receptor like protein 33
SapurV1A.2240s0010	AT5G65207	_	_
SapurV1A.0564s0030	_	_	_
SapurV1A.0215s0270	AT1G17180	ATGSTU25,GSTU25	glutathione S-transferase TAU 25
SapurV1A.0116s0230	_	_	_
SapurV1A.0242s0090	AT1G29640	_	Protein of unknown function, DUF584
SapurV1A.0308s0040	AT5G18150	_	Methyltransferase-related protein
SapurV1A.0053s0760	AT5G36880	ACS	acetyl-CoA synthetase
SapurV1A.1898s0040	AT2G42280	_	basic helix-loop-helix (bHLH) DNA-binding superfamily protein
SapurV1A.0611s0050	AT1G58420	_	Uncharacterised conserved protein UCP031279
SapurV1A.0196s0350	_	_	_
SapurV1A.1955s0010	AT1G22460	_	O-fucosyltransferase family protein
SapurV1A.0282s0100	AT1G12600	_	UDP-N-acetylglucosamine (UAA) transporter family
SapurV1A.0162s0260	AT3G14430	_	_
SapurV1A.3831s0010	AT4G33050	EDA39	calmodulin-binding family protein
SapurV1A.1355s0110	AT3G21780	UGT71B6	UDP-glucosyl transferase 71B6
SapurV1A.0086s0580	AT4G33050	EDA39	calmodulin-binding family protein
SapurV1A.0655s0020	AT3G18770	_	Autophagy-related protein 13
SapurV1A.0090s0270	AT2G15960	_	_
SapurV1A.0152s0410	AT4G02040	_	_
SapurV1A.0616s0030	AT3G13750	BGAL1	beta galactosidase 1
SapurV1A.0262s0140	AT2G39920	_	HAD superfamily, subfamily IIIB acid phosphatase
SapurV1A.0573s0040	AT1G20460	_	_
SapurV1A.0076s0180	AT1G06680	OE23,OEE2,PSBP-1,PSII-P	photosystem II subunit P-1
SapurV1A.1248s0020	AT3G02740	_	Eukaryotic aspartyl protease family protein
SapurV1A.0508s0070	AT3G45640	ATMAPK3,ATMPK3,MPK3	mitogen-activated protein kinase 3
SapurV1A.2891s0050	_	_	_
SapurV1A.0943s0020	AT2G41180	_	VQ motif-containing protein
SapurV1A.0378s0090	AT5G63450	CYP94B1	cytochrome P450, family 94, subfamily B, polypeptide 1
SapurV1A.0077s0440	AT5G19440	_	NAD(P)-binding Rossmann-fold superfamily protein
SapurV1A.1388s0060	AT3G01640	ATGLCAK,GLCAK	glucuronokinase G
SapurV1A.0194s0190	AT4G25300	_	2-oxoglutarate (2OG) and Fe(II)-dependent oxygenase superfamily protein
SapurV1A.0925s0140	AT3G20898	_	_
SapurV1A.0210s0170	AT4G39720	_	VQ motif-containing protein
SapurV1A.0036s0350	AT5G04760	_	Duplicated homeodomain-like superfamily protein
SapurV1A.0079s0420	AT3G25780	AOC3	allene oxide cyclase 3
SapurV1A.0024s0150	AT3G61220	_	NAD(P)-binding Rossmann-fold superfamily protein
SapurV1A.0154s0110	AT3G22250	_	UDP-Glycosyltransferase superfamily protein
SapurV1A.0017s0360	AT2G26530	AR781	Protein of unknown function (DUF1645)
SapurV1A.4831s0010	AT5G63160	BT1	BTB and TAZ domain protein 1
SapurV1A.2350s0010	AT4G19950	_	_
SapurV1A.0002s1190	AT1G72450	JAZ6,TIFY11B	jasmonate-zim-domain protein 6
SapurV1A.0016s0780	AT1G76250	_	_
SapurV1A.0825s0130	AT2G40095	_	Alpha/beta hydrolase related protein
SapurV1A.1301s0040	AT2G15580	_	RING/U-box superfamily protein
SapurV1A.1688s0030	AT1G15400	_	_
SapurV1A.0863s0120	AT5G24890	_	_
SapurV1A.0356s0120	AT2G38600	_	HAD superfamily, subfamily IIIB acid phosphatase
SapurV1A.1334s0070	AT5G15130	ATWRKY72,WRKY72	WRKY DNA-binding protein 72
SapurV1A.0989s0010	AT1G18390	_	Protein kinase superfamily protein
SapurV1A.0095s0050	AT3G55470	_	Calcium-dependent lipid-binding (CaLB domain) family protein
SapurV1A.2395s0020	AT1G05575	_	_
SapurV1A.0180s0130	AT4G01970	AtSTS,STS	stachyose synthase
SapurV1A.0405s0170	AT1G70740	_	Protein kinase superfamily protein
SapurV1A.0058s0080	AT4G14030	SBP1	selenium-binding protein 1
SapurV1A.0615s0080	AT2G27310	_	F-box family protein
SapurV1A.0500s0150	AT2G42360	_	RING/U-box superfamily protein
SapurV1A.0311s0230	AT1G01720	ANAC002,ATAF1	NAC (No Apical Meristem) domain transcriptional regulator superfamily protein
SapurV1A.0403s0160	AT5G10260	AtRABH1e,RABH1e	RAB GTPase homolog H1E
SapurV1A.0029s0090	AT1G29690	CAD1	MAC/Perforin domain-containing protein
SapurV1A.1973s0020	AT5G18150	_	Methyltransferase-related protein
SapurV1A.0128s0060	AT3G46620	_	zinc finger (C3HC4-type RING finger) family protein
SapurV1A.0092s0170	AT5G19080	_	RING/U-box superfamily protein
SapurV1A.0078s0310	AT1G68440	_	_
SapurV1A.1449s0020	AT5G65380	_	MATE efflux family protein
SapurV1A.0582s0070	AT5G61210	ATSNAP33,ATSNAP33B,SNAP33,SNP33	soluble N-ethylmaleimide-sensitive factor adaptor protein 33
SapurV1A.0100s0110	AT4G30960	ATCIPK6,CIPK6,SIP3,SNRK3.14	SOS3-interacting protein 3
SapurV1A.0579s0120	AT5G48380	BIR1	BAK1-interacting receptor-like kinase 1
SapurV1A.0218s0470	AT2G32300	UCC1	uclacyanin 1
SapurV1A.0034s0380	AT2G25430	_	epsin N-terminal homology (ENTH) domain-containing protein / clathrin assembly protein-related
SapurV1A.0292s0040	AT5G43430	ETFBETA	electron transfer flavoprotein beta
SapurV1A.0180s0410	AT1G02610	_	RING/FYVE/PHD zinc finger superfamily protein
SapurV1A.0668s0210	AT4G13180	_	NAD(P)-binding Rossmann-fold superfamily protein
SapurV1A.0055s0300	AT1G14780	_	MAC/Perforin domain-containing protein
SapurV1A.0013s0340	AT2G46500	ATPI4K GAMMA 4,PI4K GAMMA 4,UBDK GAMMA 4	phosphoinositide 4-kinase gamma 4
SapurV1A.0059s0190	AT5G42000	_	ORMDL family protein
SapurV1A.0134s0150	AT2G33710	_	Integrase-type DNA-binding superfamily protein
SapurV1A.0094s0230	AT1G64660	ATMGL,MGL	methionine gamma-lyase
SapurV1A.0862s0250	AT1G65690	_	Late embryogenesis abundant (LEA) hydroxyproline-rich glycoprotein family
SapurV1A.0044s0290	AT5G54390	AHL,ATAHL,HL	HAL2-like
SapurV1A.1784s0010	AT5G04260	WCRKC2	WCRKC thioredoxin 2
SapurV1A.1058s0090	AT2G39050	_	hydroxyproline-rich glycoprotein family protein
SapurV1A.0134s0170	AT5G42440	_	Protein kinase superfamily protein
SapurV1A.0632s0180	AT5G64120	_	Peroxidase superfamily protein
SapurV1A.1987s0030	_	_	_
SapurV1A.0001s2000	AT2G36310	URH1	uridine-ribohydrolase 1
SapurV1A.0945s0090	AT1G09645	_	_
SapurV1A.0357s0010	AT3G17980	_	Calcium-dependent lipid-binding (CaLB domain) family protein
SapurV1A.0012s0280	AT2G33770	ATUBC24,PHO2,UBC24	phosphate 2
SapurV1A.0459s0030	AT5G63160	BT1	BTB and TAZ domain protein 1
SapurV1A.0215s0170	AT5G58350	WNK4,ZIK2	with no lysine (K) kinase 4
SapurV1A.0476s0220	AT1G27730	STZ,ZAT10	salt tolerance zinc finger
SapurV1A.3916s0020	AT1G80620	_	S15/NS1, RNA-binding protein
SapurV1A.4586s0010	AT3G01640	ATGLCAK,GLCAK	glucuronokinase G
SapurV1A.0768s0110	AT3G52600	AtcwINV2,CWINV2	cell wall invertase 2
SapurV1A.0286s0140	AT1G33590	_	Leucine-rich repeat (LRR) family protein
SapurV1A.1612s0060	AT5G04040	SDP1	Patatin-like phospholipase family protein
SapurV1A.0984s0040	AT5G11070	_	_
SapurV1A.0616s0060	AT2G06520	PSBX	photosystem II subunit X
SapurV1A.4234s0010	AT1G65690	_	Late embryogenesis abundant (LEA) hydroxyproline-rich glycoprotein family
SapurV1A.0038s0930	AT2G28760	UXS6	UDP-XYL synthase 6
SapurV1A.1744s0060	AT1G06720	_	P-loop containing nucleoside triphosphate hydrolases superfamily protein
SapurV1A.0666s0070	AT1G33055	_	_
SapurV1A.0008s0850	AT2G39380	ATEXO70H2,EXO70H2	exocyst subunit exo70 family protein H2
SapurV1A.0272s0280	AT5G25880	ATNADP-ME3,NADP-ME3	NADP-malic enzyme 3
SapurV1A.3026s0020	AT1G61560	ATMLO6,MLO6	Seven transmembrane MLO family protein
SapurV1A.0101s0230	AT5G16110	_	_
SapurV1A.0349s0130	AT4G34480	_	O-Glycosyl hydrolases family 17 protein
SapurV1A.0266s0350	AT4G37420	_	Domain of unknown function (DUF23)
SapurV1A.1499s0010	AT5G63620	_	GroES-like zinc-binding alcohol dehydrogenase family protein
SapurV1A.0224s0180	AT3G52450	PUB22	plant U-box 22
SapurV1A.0172s0080	AT1G80180	_	_
SapurV1A.0739s0020	AT5G49230	HRB1	Drought-responsive family protein
SapurV1A.1762s0030	AT5G40010	AATP1	AAA-ATPase 1
SapurV1A.0368s0270	AT2G44010	_	_
SapurV1A.0061s0350	AT2G40140	ATSZF2,CZF1,SZF2,ZFAR1	zinc finger (CCCH-type) family protein
SapurV1A.0091s0350	AT4G39070	_	B-box zinc finger family protein
SapurV1A.0480s0280	AT1G14020	_	O-fucosyltransferase family protein
SapurV1A.0061s0360	AT5G05580	FAD8	fatty acid desaturase 8
SapurV1A.0252s0130	AT3G04300	_	RmlC-like cupins superfamily protein
SapurV1A.0012s0350	AT4G32480	_	Protein of unknown function (DUF506)
SapurV1A.0268s0030	AT5G45100	_	SBP (S-ribonuclease binding protein) family protein
SapurV1A.0872s0030	AT5G63620	_	GroES-like zinc-binding alcohol dehydrogenase family protein
SapurV1A.0154s0070	AT3G22260	_	Cysteine proteinases superfamily protein
SapurV1A.0087s0120	AT2G19450	ABX45,AS11,ATDGAT,DGAT1,RDS1,TAG1	membrane bound O-acyl transferase (MBOAT) family protein
SapurV1A.0200s0060	AT2G02800	APK2B	protein kinase 2B
SapurV1A.0152s0280	AT3G16565	_	alanine-tRNA ligases;nucleic acid binding;ligases, forming aminoacyl-tRNA and related compounds;nucleotide binding;ATP binding
SapurV1A.0309s0260	AT1G08630	THA1	threonine aldolase 1
SapurV1A.0029s0070	AT4G18950	_	Integrin-linked protein kinase family
SapurV1A.0497s0040	AT2G18700	ATTPS11,ATTPSB,TPS11	trehalose phosphatase/synthase 11
SapurV1A.0014s0750	AT5G35735	_	Auxin-responsive family protein
SapurV1A.0186s0200	AT3G16640	TCTP	translationally controlled tumor protein
SapurV1A.0168s0130	AT3G48530	KING1	SNF1-related protein kinase regulatory subunit gamma 1
SapurV1A.0060s0280	AT1G69040	ACR4	ACT domain repeat 4
SapurV1A.0021s0930	AT3G23250	ATMYB15,ATY19,MYB15	myb domain protein 15
SapurV1A.0311s0040	AT5G49100	_	_
SapurV1A.1040s0100	AT1G53440	_	Leucine-rich repeat transmembrane protein kinase
SapurV1A.0729s0150	AT4G02590	UNE12	basic helix-loop-helix (bHLH) DNA-binding superfamily protein
SapurV1A.0032s0250	AT4G32480	_	Protein of unknown function (DUF506)
SapurV1A.1142s0040	AT1G68390	_	Core-2/I-branching beta-1,6-N-acetylglucosaminyltransferase family protein
SapurV1A.0369s0140	_	_	_
SapurV1A.0442s0200	AT3G05880	RCI2A	Low temperature and salt responsive protein family
SapurV1A.1460s0080	_	_	_
SapurV1A.0492s0140	AT4G03390	SRF3	STRUBBELIG-receptor family 3
SapurV1A.0032s0160	AT4G04970	ATGSL01,ATGSL1,GSL01,GSL1	glucan synthase-like 1
SapurV1A.0087s0240	AT5G56750	NDL1	N-MYC downregulated-like 1
SapurV1A.0816s0100	_	_	_
SapurV1A.0053s0540	AT3G23590	MED33A,RFR1	REF4-related 1
SapurV1A.4120s0010	AT5G17230	PSY	PHYTOENE SYNTHASE
SapurV1A.0476s0070	AT1G59590	ZCF37	ZCF37
SapurV1A.0034s0440	AT5G20230	ATBCB,BCB,SAG14	blue-copper-binding protein
SapurV1A.0117s0040	AT2G16700	ADF5,ATADF5	actin depolymerizing factor 5
SapurV1A.1001s0010	AT1G25570	_	Di-glucose binding protein with Leucine-rich repeat domain
SapurV1A.0014s0140	AT2G47190	ATMYB2,MYB2	myb domain protein 2
SapurV1A.0080s0320	AT2G27580	_	A20/AN1-like zinc finger family protein
SapurV1A.0015s0680	AT1G66150	TMK1	transmembrane kinase 1
SapurV1A.0465s0010	AT3G52430	ATPAD4,PAD4	alpha/beta-Hydrolases superfamily protein
SapurV1A.1017s0080	AT5G53300	UBC10	ubiquitin-conjugating enzyme 10
SapurV1A.0495s0120	AT4G27290	_	S-locus lectin protein kinase family protein
SapurV1A.0345s0300	AT1G24020	MLP423	MLP-like protein 423
SapurV1A.0762s0170	AT4G24160	_	alpha/beta-Hydrolases superfamily protein
SapurV1A.1671s0050	AT5G22380	anac090,NAC090	NAC domain containing protein 90
SapurV1A.0101s0220	AT5G16120	_	alpha/beta-Hydrolases superfamily protein
SapurV1A.0134s0410	AT1G14290	SBH2	sphingoid base hydroxylase 2
SapurV1A.0828s0010	_	_	_
SapurV1A.0019s0980	AT1G58290	HEMA1	Glutamyl-tRNA reductase family protein
SapurV1A.0801s0070	AT1G18720	_	Protein of unknown function (DUF962)
SapurV1A.0505s0130	AT3G58040	SINAT2	seven in absentia of Arabidopsis 2
SapurV1A.0933s0080	AT3G11810	_	_
SapurV1A.0239s0080	AT1G34750	_	Protein phosphatase 2C family protein
SapurV1A.0734s0100	_	_	_
SapurV1A.0282s0210	AT2G42010	PLDBETA,PLDBETA1	phospholipase D beta 1
SapurV1A.0332s0030	AT2G23810	TET8	tetraspanin8
SapurV1A.0114s0400	AT3G06500	_	Plant neutral invertase family protein
SapurV1A.0450s0140	AT5G22380	anac090,NAC090	NAC domain containing protein 90
SapurV1A.1689s0020	AT5G63620	_	GroES-like zinc-binding alcohol dehydrogenase family protein
Note: Thirty randomly selected co-expressed genes for RT-PCR were marked with gray shadow.
