# Supplementary material for: Genome-wide transcriptomic analysis of a desert willow, Salix psammophila, reveals the function of hub genes SpMDP1 and SpWRKY33 in drought tolerance
Source: BMC Plant Biol. 2019 Aug 15;19:356. doi: 10.1186/s12870-019-1900-1 (PMC6694639; doi:10.1186/s12870-019-1900-1)
Supplement: Supplementary file 8 — The co-expressed genes with SpWRKY33. (XLSX 10 kb) [file 12870_2019_1900_MOESM8_ESM.xlsx]

## Sheet: Jin_Hub8.coexpressed_with.Anno.
The co-expressed genes with SpWRKY33
Genes	Homologous gene in Arabidopsis thaliana	Gene name	Annotations
SapurV1A.0016s0910	AT1G20440	AtCOR47,COR47,RD17	cold-regulated 47
SapurV1A.0034s0440	AT5G20230	ATBCB,BCB,SAG14	blue-copper-binding protein
SapurV1A.0654s0070	AT5G64260	EXL2	EXORDIUM like 2
SapurV1A.0058s0720	AT5G51160	_	Ankyrin repeat family protein
SapurV1A.0888s0060	AT2G40000	ATHSPRO2,HSPRO2	ortholog of sugar beet HS1 PRO-1 2
SapurV1A.0943s0020	AT2G41180	_	VQ motif-containing protein
SapurV1A.0768s0110	AT3G52600	AtcwINV2,CWINV2	cell wall invertase 2
SapurV1A.0415s0010	AT4G18380	_	F-box family protein
SapurV1A.0053s0540	AT3G23590	MED33A,RFR1	REF4-related 1
SapurV1A.0724s0140	AT2G19860	ATHXK2,HXK2	hexokinase 2
SapurV1A.0439s0290	AT2G38790	_	_
SapurV1A.0028s0180	AT1G11260	ATSTP1,STP1	sugar transporter 1
SapurV1A.0296s0120	AT1G23870	ATTPS9,TPS9	trehalose-phosphatase/synthase 9
SapurV1A.0005s0440	AT1G27730	STZ,ZAT10	salt tolerance zinc finger
SapurV1A.0154s0110	AT3G22250	_	UDP-Glycosyltransferase superfamily protein
