# Supplementary material for: Genome-wide transcriptomic analysis of a desert willow, Salix psammophila, reveals the function of hub genes SpMDP1 and SpWRKY33 in drought tolerance
Source: BMC Plant Biol. 2019 Aug 15;19:356. doi: 10.1186/s12870-019-1900-1 (PMC6694639; doi:10.1186/s12870-019-1900-1)
Supplement: Supplementary file 9 — The primers of eight hub genes and co-expressed genes used in qRT-PCR analysis. (XLSX 12 kb) [file 12870_2019_1900_MOESM9_ESM.xlsx]

## Sheet: Sheet1
The primers of eight hub genes and co-expressed genes used in qRT-PCR analysis
Gene name	Forward primers (5'→3')	Reverse primers (5'→3')
SapurV1A.0463s0100 (Hub1)	CGAGGATAGGAACATTCAATCGG	ATTTCTGCCACCTCTGCTTG
SapurV1A.1481s0050 (Hub2)	CCGACATCTTTTGCACCTGT	TCCTGCTCTCTTGTGGACTG
SapurV1A.1521s0040 (Hub3)	GGCTGATCAGTGGGACTACA	GCCAACAGAGGTCCCTTCTT
SapurV1A.0226s0250 (Hub4)	CAGGAGCAACAAGAACAGCC	TAGCAGCTTCAGAAGGGCTT
SapurV1A.0006s1450 (Hub5)	TGAAGAACAGGTTGCCGAGT	AATCTAGCGTCCCGTTTCCA
SapurV1A.0062s0090 (Hub6)	TACGTTGCTACAGGTCGGTT	CAAAGCCAGGTTTGCAGCTA
SapurV1A.2984s0010 (Hub7)	TGGTCAGGATTGGTTGGCTA	TTGGTTGAAATACAGGGCTCA
SapurV1A.0433s0130 (Hub8)	ACTCATCAGTTGCCACTCCA	ATTCCTTCATTGTCGCGCTC
AT4G17500	TCCCGCGCTTTGTTGAATTT	ACCAATAAACGATCGCCACG
AT5G57630	GCAGATTACACGTTCCCACC	CCGCGACATTGTCCTTGATT
AT5G07440	ATGGTGGTGCTAAAGGTGGA	GCTTTCCAGTGACAACAGCA
AT5G51190	GTTCCTACTACTGCACCGGT	AGTCCTCATGCTTTCCTGCT
AT5G13080	TGGGTCGTTGTATGCTCCTT	ACTTGTTGTTCTTGACGGCC
AT2G27080	AATCTACCGTCCCGAAGCTC	CTTCGCCGGCTGATAAAACA
AT1G11260	TGTGCCACTGTACCTCTCTG	AATTGGGAGTGTCAGGGAGG
AT5G64750	TTCAACCGAAGCACAACCTG	CTGTTGTTGTTGACGAGCCA
AT5G12020	ATGCTTGAAGTCCCCGAAGA	TCTCTCTGCCTCTCTCCACT
AT2G38470	CGGCCAGAAAGTCGTTAAGG	TAGCAGCTGGTCTAATCGGG
AT1G71695	CCCTCGTCCAAAAGAAGTGC	TGTTGAGGTTTCTGTTGGCG
AT2G40000	CCAAGATTACAAGAGGCGGC	TTCATCTCCGCACTTCCCAT
AT5G14040	GCCTTCTACGCTGCTTGTAC	AGCCTTTGACTCCTTGCTCT
AT1G80840	GCTTCTGACACTACCCTCGT	CGATGGCATTGGATGGTTGT
AT2G35980	AACCTAGCCCTCACTGTTCC	CCTTGGAACGTTGGTGTGAG
AT1G20440	TCACCGATCCAACAGCTCTT	CCGGGATGGTAGTGGAAACT
AT1G17180	TTGATTTCTGGCCGAGCATG	GAAGTGGGGTTTTGCTAGGC
AT3G45640	CAACTTCCCAACTTCCCACG	CATCATTCGGGTCGTGCAAT
AT3G22250	GGAGAACATCATGCCACCAC	GAACATCACCGGCCAGAATC
AT1G72450	TCAAGAAACTGGGCAGCAAC	GGCCTTTGGTTTTGGAGGAG
AT1G01720	AAATATCCCAACGGTTCGCG	AACCCAATCATCCAGCCTGA
AT4G30960	TCTGTCATAGCCGTGGTGTT	AGACCACAGATCCGCCTTAG
AT1G27730	TCACACGTTTGCACCATCTG	GTCTCCGTTGACCATCGAGA
AT1G65690	ACCGCTAAGAATCCGAACGA	GTCGTCCTTAAACCCGATGC
AT5G49230	TGCAGCGAAGAAGAAGGTTG	ACTTGTGCTACCGAGTCTCC
AT2G18700	AGTACACAGTGACTCGGCAA	CTCATGGCGTTAGTGACTGC
AT3G48530	ATCCCTGTCTCTGCTTTCCC	GTGGCTCCAACTGATGCAAA
AT3G05880	CCTCCACTCGGTGTCTTTCT	TGGCGTATATGATCCCAGGA
AT2G47190	GCCCAATCATTACCCACCAC	GACCCGACGGATCATAACCT
AT5G22380	AAACCAGCTCGAAGGAAGGA	CTCTTGCTTCGCGTTCTTGT
AT1G20440	TCACCGATCCAACAGCTCTT	CCGGGATGGTAGTGGAAACT
AT5G20230	GACCTATGGACCCCGAGTTC	AGGAACGGTCATGTGGCTAA
AT5G64260	GCTAACACCGTGACGAATCC	TATTTCCTACCGGCGAGTCC
AT5G51160	GAAAGATTCTCAGGCAGCGG	CCTCTCATCGTTGCCACATG
AT2G40000	CCAAGATTACAAGAGGCGGC	TTCATCTCCGCACTTCCCAT
AT2G41180	CGACTACGCACAAACCCATC	GTGGAGATCTACGGCGGTAA
AT3G52600	ACCAGCCATTTACCCATCCA	TGGGGTTATCGTCTGGCTTT
AT4G18380	TTTCTCCGCCATTTTCCGTC	CTGAGTCGGTGAATGATGCG
AT3G23590	CTTTCGCCTCGTCAGTTAGC	ATATCGACGCCTGTTGTTGC
AT2G19860	CCCGAACATGTCTGCTATGC	GGATTCCATAGATCCCCGCA
AT2G38790	AGGTGCAGCTAAAGACGAGT	CTTTACCTCCTCCCGCAGAA
AT1G11260	TGTGCCACTGTACCTCTCTG	AATTGGGAGTGTCAGGGAGG
AT1G23870	GAGGATGGGAGTCTCTGAGC	TGCCAAACCAAAGCACTCTC
AT1G27730	TCACACGTTTGCACCATCTG	GTCTCCGTTGACCATCGAGA
AT3G22250	GGAGAACATCATGCCACCAC	GAACATCACCGGCCAGAATC
